# Supplementary material for: Circadian regulation of hippocampal function is disrupted with corticosteroid treatment
Source: Proc Natl Acad Sci U S A. 2023 Apr 6;120(15):e2211996120. doi: 10.1073/pnas.2211996120 (PMC10104554; doi:10.1073/pnas.2211996120)
Supplement: Supplementary file 2 — Dataset S01 (XLSX) [file pnas.2211996120.sd01.xlsx]

## Sheet: Dataset S1
Gene ID	ZT2	ZT6	log2(fold_change)	p_value	q_value	ZT10	log2(fold_change)	test_stat	p_value	q_value	ZT14	log2(fold_change)	test_stat	p_value	q_value	ZT18	log2(fold_change)	test_stat	p_value	q_value	ZT22	log2(fold_change)	test_stat	p_value	q_value
Aanat	1.75413	0.0433794	-5.3376	0.1593	0.848968	0.100576	-4.1244	-2.25096	0.00015	0.0136376	0.0745853	-4.55572	-2.59468	0.23845	0.910968	3.62702	1.04803	1.7675	0.00215	0.100966	0.127626	-3.78076	-2.64765	0.0067	0.213354
Aatk	23.0919	25.5527	0.14609	0.1021	0.771179	24.2237	0.0690339	0.378852	0.4444	0.974086	19.8665	-0.217053	-1.1896	0.01645	0.358694	25.7113	0.155014	0.853941	0.0842	0.729594	18.7004	-0.30432	-1.66854	0.0005	0.0346855
Abca4	1.2531	1.6778	0.421069	0.01055	0.280965	1.3521	0.109704	0.324828	0.5156	0.986861	1.06355	-0.236615	-0.67161	0.1736	0.862732	0.565242	-1.14856	-2.79789	5e-05	0.00543369	0.359409	-1.8018	-3.83834	5e-05	0.00543369
Abhd17a	27.0956	30.5023	0.17086	0.0941	0.752937	30.3507	0.16367	0.788428	0.11115	0.787098	23.9585	-0.177519	-0.833794	0.09495	0.755103	29.7588	0.135255	0.652304	0.18935	0.87876	20.3028	-0.416384	-1.90947	0.00025	0.0204163
Abhd17b	21.4792	20.8138	-0.0454003	0.6375	0.997626	24.5168	0.190832	0.98938	0.0443	0.580846	27.4249	0.352551	1.84023	0.0003	0.0235774	23.5922	0.135374	0.700861	0.15845	0.848078	23.6933	0.14154	0.732446	0.13875	0.826506
Abhd8	49.1039	61.37	0.321696	0.00045	0.032114	55.0863	0.165855	0.901752	0.073	0.697704	39.428	-0.316617	-1.71353	0.00065	0.042375	55.5629	0.178282	0.972248	0.05035	0.611727	41.8411	-0.230917	-1.25272	0.01265	0.310953
AC113925.2	46.6983	52.1584	0.159528	0.1847	0.872708	45.3309	-0.0428776	-0.174562	0.7288	0.997626	63.5232	0.443912	1.87911	0.0001	0.00973313	38.1517	-0.291622	-1.13357	0.02215	0.41985	43.879	-0.0898401	-0.362023	0.468	0.978692
Ace	8.90359	10.8859	0.289997	0.01205	0.30325	9.1405	0.0378866	0.171763	0.7252	0.997626	7.43101	-0.260829	-1.15938	0.0189	0.38627	5.65575	-0.654669	-2.71354	5e-05	0.00543369	4.61446	-0.948226	-3.84733	5e-05	0.00543369
Acer2	1.09798	1.01949	-0.10701	0.59215	0.994582	1.87936	0.775385	2.1153	5e-05	0.00543369	2.31814	1.07811	3.04745	5e-05	0.00543369	1.89077	0.784122	2.14346	5e-05	0.00543369	1.7383	0.662821	1.79008	0.00055	0.0373416
Adamts1	3.46668	3.39686	-0.029354	0.82875	0.997626	3.02087	-0.198593	-0.70272	0.15625	0.846072	2.57531	-0.428808	-1.46707	0.00385	0.149152	2.14283	-0.694037	-2.27231	0.0001	0.00973313	2.12489	-0.706166	-2.31605	5e-05	0.00543369
Adamts12	1.03142	0.852364	-0.275087	0.11725	0.79633	0.733283	-0.492187	-1.36407	0.007	0.219063	0.6741	-0.613594	-1.66519	0.00095	0.056386	0.64712	-0.672523	-1.80542	0.00025	0.0204163	0.536095	-0.944069	-2.43819	5e-05	0.00543369
Adamts4	4.16734	3.44017	-0.276648	0.021	0.408589	2.77033	-0.589067	-2.33459	5e-05	0.00543369	2.7422	-0.603791	-2.38616	5e-05	0.00543369	3.15615	-0.400959	-1.63156	0.00085	0.0516992	4.01486	-0.0537762	-0.227962	0.6432	0.997626
Adcy8	3.8229	5.27226	0.463751	0.0004	0.0293995	4.74299	0.311126	1.24347	0.0123	0.306275	4.54842	0.250695	0.993529	0.04435	0.580985	4.12093	0.108301	0.423327	0.38955	0.963354	5.30479	0.472626	1.92063	0.00025	0.0204163
Adgra2	3.55965	3.48688	-0.0297992	0.82765	0.997626	3.60117	0.0167324	0.0597263	0.90415	0.997626	2.74732	-0.373709	-1.25891	0.01255	0.309656	3.50662	-0.0216538	-0.0765032	0.8758	0.997626	2.38253	-0.579243	-1.88637	0.00015	0.0136376
Adipor2	17.0969	18.6908	0.128591	0.26695	0.922688	21.6028	0.337482	1.46681	0.00315	0.13075	25.5857	0.581598	2.57845	5e-05	0.00543369	23.3273	0.448281	1.96601	5e-05	0.00543369	22.46	0.393623	1.71887	0.00055	0.0373416
Aebp1	7.4129	5.97638	-0.310767	0.0168	0.362805	6.99293	-0.0841412	-0.336836	0.49755	0.983993	7.01179	-0.0802556	-0.309539	0.53305	0.989285	8.17185	0.140625	0.555681	0.27075	0.924808	5.0734	-0.547085	-2.07954	5e-05	0.00543369
Aes	179.013	252.09	0.493873	5e-05	0.00543369	214.906	0.263637	1.40162	0.00485	0.174404	163.866	-0.127553	-0.679266	0.1664	0.855948	249.176	0.477097	2.55694	5e-05	0.00543369	159.145	-0.169725	-0.900149	0.07015	0.688746
Ahcyl1	43.6791	37.3592	-0.225477	0.02895	0.478574	33.6345	-0.376999	-1.83713	0.0001	0.00973313	41.3951	-0.0774832	-0.370139	0.45815	0.976899	40.5523	-0.107158	-0.514956	0.29945	0.936289	41.8871	-0.0604353	-0.292338	0.55865	0.991938
Ahcyl1	27.1912	15.5113	-0.809819	0.00085	0.0516992	13.4584	-1.01464	-2.25623	5e-05	0.00543369	21.5243	-0.337173	-0.779368	0.11945	0.799851	20.7295	-0.391457	-0.917636	0.0662	0.676395	18.0738	-0.589242	-1.34395	0.00785	0.235092
Ahdc1	9.52316	10.8303	0.185565	0.05	0.610398	9.84506	0.0479604	0.250024	0.61705	0.996414	7.77368	-0.292842	-1.50427	0.00225	0.103985	10.2803	0.110375	0.578403	0.24505	0.914311	7.56564	-0.331978	-1.70072	0.00075	0.0471862
Ahnak	12.2725	9.78432	-0.326888	0.00245	0.110396	12.2984	0.00304114	0.0142447	0.97865	0.997626	15.2353	0.311984	1.39507	0.005	0.177873	16.0849	0.390275	1.76741	0.0008	0.0494744	10.7428	-0.192057	-0.820328	0.10725	0.781289
Aldh1a2	4.8384	2.74661	-0.816881	5e-05	0.00543369	3.73441	-0.373651	-1.10831	0.0287	0.47688	4.14844	-0.221964	-0.666859	0.18675	0.874938	3.83565	-0.335061	-0.986811	0.0488	0.603746	2.23327	-1.11538	-2.92895	5e-05	0.00543369
Alox15	7.8533	0.634256	-3.63016	5e-05	0.00543369	5.6913	-0.464542	-1.24157	0.01255	0.309656	0.488497	-4.00688	-6.51673	5e-05	0.00543369	2.66503	-1.55915	-3.76211	5e-05	0.00543369	0.585664	-3.74516	-6.37909	5e-05	0.00543369
Amer3	10.5795	11.8311	0.161307	0.15905	0.848799	14.8109	0.485384	2.17307	5e-05	0.00543369	14.8659	0.490734	2.19549	5e-05	0.00543369	13.3634	0.337013	1.48983	0.004	0.153501	14.3971	0.444508	1.9832	0.0002	0.0171711
Anxa2	8.86814	7.62149	-0.218559	0.16885	0.858259	8.286	-0.0979559	-0.310968	0.52865	0.989118	7.73191	-0.197807	-0.61447	0.2143	0.897028	7.47317	-0.246912	-0.760044	0.12365	0.805702	5.81912	-0.607831	-1.78116	0.00055	0.0373416
Aox4	1.17167	0.746242	-0.650846	0.00495	0.176788	1.23131	0.0716343	0.177066	0.71855	0.997626	0.979608	-0.258284	-0.607545	0.21615	0.898221	0.805592	-0.540438	-1.20305	0.01805	0.37653	0.57967	-1.01526	-2.12009	0.0001	0.00973313
Aplnr	1.39809	1.05268	-0.409391	0.06305	0.666762	1.17925	-0.245587	-0.563638	0.253	0.917719	0.76649	-0.867115	-1.81088	0.0006	0.0399094	0.831942	-0.748898	-1.59055	0.00215	0.100966	0.788848	-0.825634	-1.71814	0.00135	0.0724044
Apold1	1.14251	1.3745	0.266709	0.26605	0.922358	1.58741	0.474474	1.01247	0.0436	0.576829	2.1595	0.918494	2.05699	0.0001	0.00973313	1.24264	0.121211	0.24788	0.61815	0.996414	1.42198	0.315699	0.662321	0.1876	0.876449
Appl2	9.34746	8.42453	-0.149978	0.184	0.872256	7.03393	-0.410244	-1.74399	0.00035	0.0264921	7.63614	-0.291731	-1.25824	0.01185	0.30046	7.78478	-0.263919	-1.14221	0.02035	0.401471	8.5925	-0.121496	-0.533978	0.2793	0.928642
Aqp1	10.0239	14.9543	0.577116	5e-05	0.00543369	13.2219	0.399484	1.71542	0.0008	0.0494744	6.61436	-0.599769	-2.34228	5e-05	0.00543369	4.89076	-1.03531	-3.71483	5e-05	0.00543369	3.01019	-1.73552	-5.49734	5e-05	0.00543369
Arhgap24	3.14197	1.57425	-0.997004	0.00385	0.149152	2.62986	-0.256683	-0.437315	0.39765	0.965702	1.62467	-0.951523	-1.96358	0.0003	0.0235774	3.43913	0.130372	0.281434	0.59525	0.994582	0.944519	-1.73402	-2.42259	5e-05	0.00543369
Arhgap33	6.57413	8.35689	0.346166	0.001	0.0584132	7.98272	0.280081	1.27724	0.01005	0.272886	5.65963	-0.216091	-0.940661	0.0571	0.642058	9.13527	0.474648	2.19683	5e-05	0.00543369	6.0317	-0.124236	-0.545759	0.2726	0.925775
Arhgap6	2.3794	4.16396	0.807359	0.0001	0.00973313	3.82398	0.684479	1.73835	0.0008	0.0494744	2.73085	0.19875	0.469834	0.34505	0.951897	3.69745	0.635933	1.60665	0.00185	0.090592	2.9393	0.304874	0.71563	0.1523	0.841151
Arhgef1	4.91239	3.48554	-0.495045	0.04855	0.602675	2.63492	-0.898666	-1.80667	0.00375	0.146529	3.23725	-0.601659	-1.87144	0.0004	0.0293995	4.26369	-0.204322	-0.530098	0.26375	0.921614	3.32668	-0.562343	-1.41443	0.0112	0.29076
Arhgef17	17.3558	17.1889	-0.0139357	0.87495	0.997626	15.9014	-0.126266	-0.692291	0.15885	0.848736	13.239	-0.39062	-2.12726	5e-05	0.00543369	17.5014	0.012054	0.0662104	0.8929	0.997626	14.4165	-0.267698	-1.46468	0.00325	0.133561
Arhgef3	19.738	18.6871	-0.0789306	0.3949	0.965038	23.4142	0.246408	1.32455	0.00695	0.21799	27.151	0.46003	2.48151	5e-05	0.00543369	24.266	0.29796	1.60318	0.00145	0.0764128	23.1921	0.232659	1.24919	0.01175	0.298856
Asap2	13.2389	12.17	-0.121455	0.23585	0.909146	13.1935	-0.00495608	-0.0240285	0.96205	0.997626	14.9247	0.172922	0.849446	0.08625	0.735446	17.1391	0.372512	1.84935	0.00035	0.0264921	14.9611	0.176435	0.864881	0.07925	0.715394
Asrgl1	40.0929	35.1441	-0.190067	0.0478	0.599261	31.7197	-0.33797	-1.74684	0.00045	0.032114	39.1437	-0.0345685	-0.181549	0.717	0.997626	36.8082	-0.12332	-0.644991	0.2008	0.887886	37.2817	-0.104879	-0.549143	0.2699	0.924514
Atp10a	2.20626	2.07734	-0.0868633	0.5783	0.99381	2.75248	0.319129	1.08122	0.0311	0.494371	3.36696	0.609842	2.13533	5e-05	0.00543369	3.29477	0.578574	2.01746	0.0001	0.00973313	2.75683	0.321406	1.09061	0.0295	0.483096
Atp11c	9.81159	11.1532	0.184899	0.0915	0.747237	11.0545	0.17208	0.799175	0.1079	0.781992	8.96966	-0.129433	-0.599431	0.2311	0.906537	7.61298	-0.366027	-1.63318	0.0008	0.0494744	6.72735	-0.544449	-2.40063	5e-05	0.00543369
Atp13a2	21.9278	28.504	0.378405	0.00015	0.0136376	25.6155	0.22426	1.04652	0.0363	0.530067	17.8945	-0.293241	-1.37446	0.00555	0.190599	26.7064	0.284428	1.21715	0.01815	0.377614	17.4977	-0.325598	-1.44538	0.00485	0.174404
Atp1b2	33.0583	35.5974	0.106758	0.24	0.911502	35.9123	0.119465	0.652291	0.19215	0.880634	32.7459	-0.0137022	-0.0745885	0.88055	0.997626	42.6496	0.367517	2.00931	0.00015	0.0136376	38.9251	0.235685	1.28856	0.00925	0.260084
Atp2b4	13.9556	19.8946	0.511531	5e-05	0.00543369	18.4287	0.401109	2.13704	5e-05	0.00543369	16.5258	0.243873	1.28111	0.01165	0.297403	17.2667	0.307146	1.61148	0.0015	0.0782611	16.586	0.249123	1.3057	0.0093	0.260713
Atxn1	10.8375	12.4618	0.201481	0.0379	0.540583	12.6386	0.221797	1.13053	0.02325	0.430362	10.9106	0.00968975	0.0488816	0.92325	0.997626	13.7439	0.34276	1.75986	0.0003	0.0235774	12.0054	0.147653	0.750844	0.12875	0.813043
B3galt1	9.7505	7.13946	-0.449662	0.00015	0.0136376	6.99287	-0.479592	-1.9721	0.0001	0.00973313	8.1004	-0.267484	-1.13058	0.02285	0.426404	8.24142	-0.242584	-1.02973	0.03995	0.554177	7.94391	-0.295627	-1.24679	0.01295	0.315598
Basp1	35.9002	53.2873	0.5698	5e-05	0.00543369	42.0994	0.229808	1.06456	0.031	0.493746	22.8506	-0.651757	-2.78781	5e-05	0.00543369	55.3681	0.625065	2.95945	5e-05	0.00543369	31.6253	-0.182912	-0.823345	0.0936	0.751818
Bcl9l	4.70334	5.17595	0.138138	0.2136	0.896549	4.92108	0.0652901	0.29128	0.55885	0.99195	3.49436	-0.428658	-1.81348	0.00045	0.032114	5.95518	0.340459	1.55469	0.0016	0.0819739	4.04683	-0.216891	-0.939342	0.0589	0.649665
Begain	6.24068	7.24062	0.214409	0.0925	0.749463	7.31959	0.230058	0.897751	0.07485	0.7025	5.0887	-0.294407	-1.07858	0.03075	0.491789	8.66061	0.472764	1.89879	0.00015	0.0136376	5.97581	-0.0625707	-0.236737	0.6343	0.997626
Bhlhe40	16.6672	18.4137	0.143773	0.15575	0.8455	21.3459	0.356953	1.77352	0.0005	0.0346855	21.5375	0.369845	1.83819	0.00035	0.0264921	19.6864	0.24019	1.18484	0.0189	0.38627	18.5321	0.153018	0.749789	0.13085	0.816147
Bmyc	4.39977	9.53375	1.11562	5e-05	0.00543369	6.92209	0.65378	1.30536	0.0082	0.24192	2.36617	-0.894874	-1.45653	0.0059	0.197698	9.73052	1.14509	2.39919	5e-05	0.00543369	3.19067	-0.463567	-0.812371	0.10535	0.778213
C1ql2	29.7843	27.4106	-0.119819	0.254	0.917949	25.6915	-0.213261	-1.00558	0.0437	0.577181	20.6929	-0.525415	-2.39611	5e-05	0.00543369	23.4218	-0.346704	-1.60523	0.0011	0.0622957	24.7373	-0.267868	-1.25402	0.0118	0.299547
C1qtnf3	2.2969	2.99479	0.382766	0.08185	0.722229	3.99805	0.79961	1.92591	0.0002	0.0171711	2.54474	0.147831	0.33025	0.508	0.985785	1.95686	-0.23115	-0.483845	0.32965	0.946475	1.02723	-1.16092	-2.10824	5e-05	0.00543369
C1qtnf4	8.26615	17.0782	1.04687	5e-05	0.00543369	13.0114	0.654485	2.17276	5e-05	0.00543369	5.20548	-0.667184	-1.87513	0.00025	0.0204163	15.7004	0.925514	3.17218	5e-05	0.00543369	5.67109	-0.543589	-1.55604	0.00195	0.0942564
C7	2.64321	1.74298	-0.600736	0.006	0.199603	1.6018	-0.722594	-1.70239	0.00095	0.056386	2.2707	-0.219154	-0.546065	0.26595	0.922326	2.51213	-0.0733784	-0.185167	0.70795	0.997626	1.18703	-1.15494	-2.45083	0.00015	0.0136376
Cables1	3.59196	4.38861	0.288995	0.074	0.700429	5.5274	0.621832	2.00764	0.00015	0.0136376	6.22955	0.794357	2.60965	5e-05	0.00543369	6.25912	0.801189	2.63693	5e-05	0.00543369	5.14241	0.517674	1.65034	0.0013	0.0703141
Cacna1h	10.2033	10.279	0.0106591	0.90545	0.997626	10.1021	-0.0143857	-0.077389	0.87665	0.997626	8.23808	-0.308663	-1.6534	0.0005	0.0346855	10.5929	0.0540546	0.292307	0.5572	0.991832	9.03088	-0.176104	-0.945899	0.0535	0.627383
Cacna1i	10.4812	11.0756	0.0795844	0.4876	0.982166	9.53247	-0.136882	-0.600032	0.2262	0.903786	7.51769	-0.479445	-1.98328	0.0001	0.00973313	11.6002	0.146343	0.639867	0.1939	0.882074	9.31009	-0.170939	-0.678916	0.1641	0.853929
Calb2	7.38387	11.6574	0.658801	5e-05	0.00543369	12.401	0.748004	2.54393	5e-05	0.00543369	12.1974	0.724122	2.4371	5e-05	0.00543369	7.63264	0.0478043	0.148515	0.7693	0.997626	9.98383	0.435215	1.42193	0.00495	0.176788
Camk1g	4.69774	4.46254	-0.0741016	0.72125	0.997626	4.34256	-0.113419	-0.256493	0.6079	0.995585	5.42279	0.207069	0.409374	0.4071	0.96825	7.63636	0.70092	1.93819	0.0003	0.0235774	4.05653	-0.211718	-0.46238	0.35085	0.953502
Camk2a	511.552	370.696	-0.464645	5e-05	0.00543369	355.533	-0.524898	-2.33258	5e-05	0.00543369	420.725	-0.282002	-1.228	0.0136	0.323193	433.072	-0.240273	-1.03613	0.0367	0.532513	410.266	-0.318319	-1.35937	0.0067	0.213354
Camk2d	8.99043	13.0854	0.541496	5e-05	0.00543369	13.7827	0.616394	2.74516	5e-05	0.00543369	11.485	0.353292	1.51461	0.0019	0.092522	10.5282	0.227796	0.961016	0.0494	0.606999	10.3521	0.203466	0.789015	0.10935	0.783475
Camk2d	1.69237	4.58612	1.43823	0.00055	0.0373416	3.96265	1.22742	1.75145	0.00225	0.103985	3.49847	1.04768	1.32915	0.01275	0.312499	3.73922	1.14369	1.43753	0.00605	0.20087	3.52309	1.0578	1.07926	0.05305	0.625244
Cap1	79.4523	66.6009	-0.254547	0.00505	0.179004	63.8684	-0.314986	-1.72766	0.00055	0.0373416	72.2938	-0.136216	-0.745358	0.12625	0.81007	66.9295	-0.247446	-1.35655	0.0057	0.193665	75.5613	-0.0724406	-0.395922	0.41345	0.969618
Car2	136.521	145.549	0.0923828	0.30435	0.937728	134.763	-0.0186981	-0.101144	0.83815	0.997626	129.567	-0.0754231	-0.408965	0.3996	0.966647	105.17	-0.376392	-2.05223	5e-05	0.00543369	135.14	-0.0146683	-0.0794328	0.8703	0.997626
Caskin1	17.711	21.9628	0.310417	0.0003	0.0235774	20.4506	0.207498	1.13364	0.0201	0.398874	14.4462	-0.293959	-1.60362	0.00135	0.0724044	21.7072	0.29353	1.60744	0.00135	0.0724044	15.2699	-0.213957	-1.16994	0.01725	0.367809
Cbln4	1.67227	3.23097	0.950161	5e-05	0.00543369	3.49784	1.06466	2.78338	5e-05	0.00543369	3.45016	1.04486	2.71208	5e-05	0.00543369	3.12987	0.904297	2.32956	5e-05	0.00543369	2.48927	0.573921	1.4244	0.0047	0.17107
Ccar2	14.4078	11.7521	-0.29393	0.0031	0.129426	11.3487	-0.344315	-1.72619	0.0006	0.0399094	11.5795	-0.315271	-1.58287	0.0015	0.0782611	11.8188	-0.285764	-1.42968	0.00485	0.174404	12.0791	-0.254339	-1.28134	0.01035	0.277929
Cck	68.7744	83.6862	0.283119	0.00295	0.125224	86.1426	0.324855	1.71109	0.0006	0.0399094	59.7006	-0.204126	-1.05289	0.0361	0.528586	83.5055	0.279999	1.47271	0.00275	0.11942	60.9654	-0.17388	-0.898229	0.0713	0.692201
Cd63	58.5256	50.5924	-0.210146	0.07	0.688562	60.8159	0.0553826	0.256406	0.60955	0.995585	49.5235	-0.240953	-1.09095	0.02965	0.484443	48.1225	-0.282355	-1.24037	0.0144	0.333701	43.9878	-0.411962	-1.84048	0.00015	0.0136376
Cd74	7.49037	5.81382	-0.365551	0.06865	0.683865	8.10318	0.113452	0.310368	0.534	0.989387	4.9634	-0.593708	-1.44558	0.0047	0.17107	4.00982	-0.901501	-1.89484	0.0008	0.0494744	4.34157	-0.786819	-1.91342	0.0004	0.0293995
Cd93	2.17792	2.18565	0.00510932	0.97165	0.997626	1.11244	-0.969232	-2.47689	5e-05	0.00543369	0.842366	-1.37043	-3.18264	5e-05	0.00543369	1.15393	-0.916397	-2.38799	5e-05	0.00543369	1.44565	-0.591234	-1.67392	0.001	0.0584132
Cdc42ep4	19.9621	22.8047	0.192069	0.044	0.579036	25.5509	0.356111	1.87642	0.0002	0.0171711	27.5537	0.464987	2.45817	5e-05	0.00543369	24.8898	0.318296	1.6751	0.00095	0.056386	21.9603	0.137637	0.719815	0.146	0.834957
Cdh3	1.30232	2.02421	0.636268	0.0025	0.111837	1.82162	0.484135	1.17914	0.01915	0.388987	1.14939	-0.180218	-0.403876	0.41115	0.969189	0.82922	-0.651262	-1.35254	0.0088	0.25304	0.561326	-1.21418	-2.25727	5e-05	0.00543369
Cdh9	21.6358	19.8607	-0.123503	0.1785	0.866769	15.3884	-0.491572	-2.58557	5e-05	0.00543369	15.9923	-0.436038	-2.2971	5e-05	0.00543369	17.177	-0.332941	-1.766	0.0005	0.0346855	19.7587	-0.130927	-0.699335	0.15455	0.844406
Cdk5r2	3.90552	6.52462	0.740379	0.00045	0.032114	5.6376	0.529564	1.34547	0.0079	0.23611	1.91655	-1.02701	-2.11204	0.0002	0.0171711	7.60703	0.961818	2.5685	5e-05	0.00543369	2.4625	-0.665392	-1.44648	0.0053	0.184921
Cdkn1c	4.70566	3.72669	-0.336501	0.12995	0.81443	3.91453	-0.265557	-0.658864	0.1847	0.872708	3.36096	-0.485522	-1.10582	0.02855	0.475929	3.04713	-0.626945	-1.405	0.00775	0.233282	1.9191	-1.29396	-2.46685	0.0001	0.00973313
Cebpd	1.60218	3.43563	1.10054	0.00055	0.0373416	3.02611	0.917427	1.55056	0.0032	0.132197	1.02212	-0.648472	-0.900526	0.0692	0.68584	3.6725	1.19672	2.08435	0.0004	0.0293995	1.22954	-0.381916	-0.555714	0.2578	0.918793
Celf4	44.5904	59.1594	0.407875	5e-05	0.00543369	51.7739	0.215491	1.045	0.0332	0.508895	33.631	-0.406942	-1.88302	0.0001	0.00973313	60.9975	0.452018	2.24304	5e-05	0.00543369	31.2353	-0.513555	-2.35631	5e-05	0.00543369
Cgnl1	8.25609	8.79088	0.0905486	0.37605	0.960531	6.95467	-0.247477	-1.2503	0.01185	0.30046	6.33811	-0.381407	-1.91472	0.00015	0.0136376	6.69988	-0.301325	-1.51014	0.0025	0.111837	5.17453	-0.674032	-3.30202	5e-05	0.00543369
Chpf	16.2152	21.1557	0.383697	5e-05	0.00543369	18.9781	0.226991	1.15096	0.02235	0.421642	13.3046	-0.285421	-1.40924	0.005	0.177873	18.4005	0.1824	0.927632	0.0623	0.663649	12.7447	-0.347448	-1.70537	0.00085	0.0516992
Chrnb4	1.19335	0.204847	-2.5424	0.0001	0.00973313	1.77823	0.575428	1.07599	0.0291	0.479843	0.130123	-3.19707	-3.09957	0.00025	0.0204163	0.72473	-0.719502	-1.14663	0.0224	0.422147	0.211887	-2.49365	-3.04258	5e-05	0.00543369
Ciart	3.18358	3.97619	0.320736	0.1442	0.833143	5.60823	0.816896	1.95907	0.0001	0.00973313	5.71193	0.843328	2.02684	5e-05	0.00543369	3.3065	0.0546538	0.119576	0.80965	0.997626	2.88434	-0.142407	-0.303962	0.5342	0.989387
Ckb	213.3	236.513	0.149036	0.1174	0.796638	208.952	-0.029714	-0.153652	0.75715	0.997626	163.659	-0.382189	-2.00735	5e-05	0.00543369	225.066	0.0774665	0.400136	0.413	0.969531	162.518	-0.392287	-2.07236	5e-05	0.00543369
Cldn5	22.1412	24.04	0.118705	0.28435	0.930562	22.7894	0.0416274	0.186694	0.70855	0.997626	19.1352	-0.210504	-0.919238	0.0635	0.668077	24.5534	0.14919	0.674715	0.1743	0.863265	15.2149	-0.54125	-2.26868	5e-05	0.00543369
Clec14a	2.25348	1.95637	-0.203974	0.2858	0.931148	1.48362	-0.603032	-1.48526	0.0031	0.129426	1.28857	-0.806383	-1.92415	0.0004	0.0293995	1.52725	-0.561223	-1.39128	0.0061	0.201905	1.24895	-0.851437	-2.01378	0.00035	0.0264921
Clic6	14.15	19.233	0.442784	0.0003	0.0235774	17.0023	0.26493	1.25008	0.012	0.302476	11.8632	-0.254312	-1.19035	0.0165	0.359054	9.21162	-0.619276	-2.65018	5e-05	0.00543369	5.85686	-1.2726	-5.12118	5e-05	0.00543369
Cml3	20.7844	20.6029	-0.0126571	0.9355	0.997626	27.7943	0.419285	1.40723	0.0055	0.1896	27.3589	0.396507	1.32397	0.00825	0.242667	31.9577	0.620659	2.12805	5e-05	0.00543369	26.2707	0.337953	1.12027	0.0262	0.456832
Cml5	4.82984	5.26087	0.123326	0.5505	0.990905	6.17584	0.354659	0.883466	0.0799	0.716846	7.82342	0.695823	1.79843	0.0006	0.0399094	6.30214	0.383866	0.957863	0.05695	0.641686	4.742	-0.0264812	-0.0626832	0.9019	0.997626
Cntnap3	2.00686	3.06369	0.610331	0.0017	0.0857931	3.31358	0.723451	1.94373	0.0004	0.0293995	2.68545	0.420221	1.08713	0.03225	0.502097	2.95572	0.558567	1.46951	0.00455	0.167366	2.40016	0.25819	0.65706	0.1862	0.874401
Coch	5.64453	4.11678	-0.455336	0.00475	0.172146	5.04896	-0.160867	-0.542508	0.2741	0.926194	4.807	-0.231718	-0.770029	0.1229	0.804906	5.4752	-0.0439415	-0.144537	0.767	0.997626	3.07885	-0.874462	-2.6224	5e-05	0.00543369
Col11a1	2.9716	2.73813	-0.118052	0.31825	0.942646	3.09304	0.0577863	0.247292	0.6175	0.996414	3.48545	0.230104	1.00124	0.04485	0.583743	2.82676	-0.0720913	-0.304153	0.5381	0.989679	4.09512	0.462665	2.05632	5e-05	0.00543369
Col1a1	5.77843	4.31208	-0.422293	0.0002	0.0171711	4.49442	-0.362542	-1.62787	0.00115	0.0643855	3.56019	-0.698724	-2.95195	5e-05	0.00543369	4.34457	-0.411462	-1.7084	0.0008	0.0494744	1.75168	-1.72194	-6.30389	5e-05	0.00543369
Col27a1	3.67337	5.08003	0.467734	0.00015	0.0136376	3.93315	0.0985839	0.407815	0.4137	0.969618	3.10986	-0.240251	-0.951858	0.0553	0.634982	3.6633	-0.00395762	-0.0161002	0.97085	0.997626	2.80286	-0.390203	-1.51468	0.00275	0.11942
Col3a1	9.24845	5.56107	-0.733849	5e-05	0.00543369	7.8761	-0.23173	-1.11074	0.02545	0.449771	6.18683	-0.58001	-2.56984	5e-05	0.00543369	6.62816	-0.480603	-2.01111	5e-05	0.00543369	2.90966	-1.66836	-6.58359	5e-05	0.00543369
Col4a2	15.7295	15.7443	0.00136391	0.98895	0.997626	14.2528	-0.142223	-0.764332	0.12475	0.807287	12.6144	-0.318393	-1.69703	0.00065	0.042375	14.8176	-0.086157	-0.464081	0.35135	0.953741	14.0708	-0.160764	-0.863949	0.0819	0.722373
Col5a3	3.47978	3.90854	0.167634	0.1499	0.838734	3.36539	-0.0482249	-0.197282	0.6848	0.997626	2.37967	-0.548234	-2.10351	5e-05	0.00543369	3.00934	-0.209551	-0.84226	0.0857	0.734366	3.09935	-0.167031	-0.675908	0.1677	0.857229
Col8a1	3.07603	2.8786	-0.0957007	0.55255	0.991133	4.92518	0.679108	2.23648	5e-05	0.00543369	1.47998	-1.05549	-2.96536	5e-05	0.00543369	2.62657	-0.227887	-0.704143	0.15995	0.84986	0.845171	-1.86375	-4.47397	5e-05	0.00543369
Col8a2	2.73843	3.86639	0.497638	0.00095	0.056386	3.08624	0.172502	0.576016	0.2482	0.915685	2.32397	-0.236756	-0.745891	0.13705	0.824561	2.4156	-0.180966	-0.569672	0.25225	0.917485	1.55139	-0.819784	-2.36137	5e-05	0.00543369
Col9a3	4.77584	7.81639	0.710747	5e-05	0.00543369	6.02012	0.334037	1.03733	0.0387	0.545856	3.93055	-0.281024	-0.803066	0.10875	0.783124	4.69691	-0.0240444	-0.07109	0.8881	0.997626	2.72866	-0.807561	-2.12875	5e-05	0.00543369
Colec12	6.52223	4.70335	-0.471678	0.0008	0.0494744	5.35225	-0.285219	-1.07194	0.0315	0.497112	4.27097	-0.610803	-2.16812	5e-05	0.00543369	3.97112	-0.71582	-2.45454	5e-05	0.00543369	3.42089	-0.930995	-3.13466	5e-05	0.00543369
Cox5b	128.369	158.882	0.307661	0.0024	0.108724	153.672	0.259564	1.28632	0.00955	0.26464	100.257	-0.356588	-1.67941	0.0008	0.0494744	157.596	0.295939	1.46684	0.0036	0.142772	115.56	-0.151657	-0.729784	0.13485	0.821549
Cped1	1.29583	0.999374	-0.374782	0.06285	0.665691	1.05335	-0.298897	-0.75442	0.12895	0.813109	1.04209	-0.314399	-0.788283	0.1158	0.794068	1.06075	-0.288795	-0.72598	0.1481	0.837441	0.695266	-0.898241	-2.06904	0.0001	0.00973313
Cplx3	2.54989	0.997724	-1.35372	5e-05	0.00543369	2.86826	0.169742	0.469837	0.3531	0.954329	1.41642	-0.848184	-2.09898	5e-05	0.00543369	2.63479	0.0472504	0.130818	0.79415	0.997626	1.31567	-0.954633	-2.32452	5e-05	0.00543369
Cpxm1	3.22099	2.95472	-0.124484	0.5011	0.98461	2.97356	-0.115315	-0.311253	0.5322	0.989243	2.5805	-0.319856	-0.835504	0.09495	0.755103	2.91811	-0.142474	-0.38218	0.4418	0.973734	1.7951	-0.843441	-2.04341	0.00015	0.0136376
Cpz	1.36545	1.00038	-0.448829	0.11545	0.793655	1.35703	-0.00892375	-0.0168559	0.97945	0.997626	1.19767	-0.18915	-0.338311	0.4924	0.983021	1.11263	-0.295403	-0.521739	0.29375	0.934303	0.532177	-1.3594	-2.01403	0.00045	0.032114
Crebzf	4.51417	7.97569	0.82115	5e-05	0.00543369	6.20837	0.459755	1.2193	0.01485	0.339198	3.36163	-0.425301	-1.00598	0.04455	0.58215	8.2148	0.863766	2.39972	5e-05	0.00543369	3.16928	-0.510306	-1.19032	0.0186	0.383025
Crocc	1.56004	1.72039	0.141153	0.5405	0.989848	1.6945	0.119284	0.216294	0.65875	0.997626	0.788775	-0.983895	-1.99208	0.00035	0.0264921	1.4513	-0.104233	-0.214804	0.66465	0.997626	0.851014	-0.874325	-1.46671	0.0098	0.268852
Crtc1	16.117	16.8978	0.068251	0.53245	0.989243	15.6397	-0.0433677	-0.194555	0.69675	0.997626	12.2655	-0.393973	-1.70369	0.0007	0.0449148	18.477	0.19715	0.904507	0.06665	0.678319	12.2812	-0.392129	-1.69619	0.0007	0.0449148
Cry1	2.52234	2.64158	0.0666349	0.7173	0.997626	2.70353	0.10008	0.276761	0.5783	0.99381	4.00172	0.665855	1.96831	0.00015	0.0136376	3.72779	0.563557	1.64473	0.00155	0.0802134	3.60094	0.513609	1.48961	0.00315	0.13075
Cryab	28.7411	23.8995	-0.266133	0.01555	0.347582	25.2951	-0.184258	-0.841175	0.0906	0.744915	33.4299	0.218025	1.03016	0.03695	0.534137	48.6491	0.7593	3.6982	5e-05	0.00543369	51.158	0.831846	4.07223	5e-05	0.00543369
Ctgf	4.47521	4.86416	0.120235	0.4626	0.977779	5.67111	0.341676	1.05345	0.03795	0.541002	7.43554	0.732481	2.31484	5e-05	0.00543369	7.70082	0.783055	2.54768	5e-05	0.00543369	5.27599	0.237486	0.691466	0.16655	0.856029
Ctsc	4.31504	4.85158	0.16908	0.34235	0.951144	4.882	0.178099	0.504388	0.31265	0.940842	3.50957	-0.298079	-0.792135	0.109	0.783372	3.17198	-0.443992	-1.15019	0.0216	0.414756	2.5431	-0.762785	-1.89472	0.00025	0.0204163
Cul9	8.31532	7.96295	-0.0624694	0.50425	0.985102	7.91221	-0.071691	-0.378909	0.4412	0.973668	6.65443	-0.321457	-1.68086	0.00055	0.0373416	8.12798	-0.0328749	-0.1741	0.7241	0.997626	6.68249	-0.315387	-1.64813	0.00115	0.0643855
Cux2	2.48083	3.79427	0.613	5e-05	0.00543369	3.49874	0.496013	1.79349	0.0006	0.0399094	2.76522	0.156572	0.543622	0.2755	0.926815	2.99643	0.272423	0.961057	0.054	0.629118	2.49294	0.00702612	0.0239548	0.9583	0.997626
Cxxc5	14.4173	16.6296	0.205945	0.0579	0.645851	13.6331	-0.0806871	-0.364597	0.463	0.977784	10.8616	-0.408572	-1.78095	0.00025	0.0204163	15.1142	0.0681035	0.311894	0.5303	0.989133	11.8755	-0.27981	-1.23658	0.0142	0.331082
Dab2	8.12063	7.01099	-0.211973	0.0948	0.754852	7.07375	-0.199116	-0.790071	0.1106	0.786129	5.79127	-0.487713	-1.84859	0.0002	0.0171711	6.36963	-0.350382	-1.3498	0.0075	0.228291	5.34098	-0.604487	-2.25741	5e-05	0.00543369
Dagla	24.7491	22.0124	-0.169063	0.0618	0.661639	20.0177	-0.306103	-1.67958	0.00085	0.0516992	19.8052	-0.321494	-1.76435	0.00045	0.032114	22.9431	-0.109314	-0.599453	0.226	0.903706	21.252	-0.219776	-1.20448	0.01455	0.335595
Dbp	2.77478	8.85614	1.6743	0.00075	0.0471862	12.6634	2.19021	2.58166	5e-05	0.00543369	4.45523	0.683124	0.860537	0.0942	0.753073	6.85302	1.30437	1.41713	0.0158	0.350942	1.96562	-0.497393	-0.504424	0.31915	0.943086
Dbp	22.4482	26.0936	0.217094	0.15525	0.845118	39.1224	0.801394	2.37019	5e-05	0.00543369	44.362	0.982725	4.0303	5e-05	0.00543369	24.8361	0.145838	0.419924	0.3774	0.96077	19.5862	-0.196765	-0.721549	0.14715	0.836278
Dcdc2	1.05088	0.831297	-0.338168	0.0761	0.706753	0.807396	-0.380256	-0.984815	0.04725	0.59604	0.772189	-0.444578	-1.13435	0.02335	0.431536	0.854092	-0.29914	-0.777944	0.11535	0.793655	0.653634	-0.685048	-1.68283	0.0007	0.0449148
Dcn	15.0931	13.4858	-0.162452	0.156	0.845747	16.1204	0.0949965	0.421801	0.392	0.963957	12.9293	-0.223243	-0.956828	0.05465	0.631917	12.4623	-0.276318	-1.15691	0.01865	0.383586	8.78633	-0.780556	-3.1027	5e-05	0.00543369
Ddr1	7.45461	10.7619	0.529728	0.0064	0.207897	10.0023	0.424132	0.795646	0.11345	0.789965	6.25128	-0.253979	-0.516374	0.28475	0.930576	12.0683	0.695022	2.02989	0.0007	0.0449148	6.21947	-0.261341	-0.362994	0.39	0.96344
Ddr1	10.8388	9.06837	-0.257294	0.12755	0.811593	9.12123	-0.248909	-0.485765	0.2827	0.92974	11.7701	0.118912	0.361382	0.46765	0.978616	6.82914	-0.666433	-1.99049	5e-05	0.00543369	12.0435	0.152048	0.36452	0.448	0.974975
Dkc1	3.35831	7.35548	1.13108	5e-05	0.00543369	6.15972	0.875128	1.92438	0.00095	0.056386	2.68696	-0.321763	-0.624888	0.2138	0.89662	6.59613	0.973882	1.78103	0.00055	0.0373416	2.84166	-0.241003	-0.420707	0.40235	0.967388
Dlgap3	20.9132	29.5162	0.497092	5e-05	0.00543369	24.6381	0.236474	1.26025	0.012	0.302476	16.0593	-0.381011	-2.01147	5e-05	0.00543369	27.4293	0.391303	2.09242	5e-05	0.00543369	16.7528	-0.32001	-1.69038	0.00085	0.0516992
Doc2b	14.3206	11.9484	-0.261278	0.05945	0.652346	10.1821	-0.492064	-1.6925	0.00055	0.0373416	10.7977	-0.40737	-1.4175	0.00475	0.172146	12.4067	-0.206979	-0.743498	0.13305	0.819064	10.9955	-0.381175	-1.33267	0.0079	0.23611
Dohh	11.7646	17.1237	0.541546	5e-05	0.00543369	15.0401	0.354362	1.37523	0.00575	0.194718	11.119	-0.0814307	-0.301731	0.5424	0.989912	15.5411	0.401634	1.57532	0.00175	0.0875858	9.99029	-0.235854	-0.8562	0.0839	0.728761
Dos	21.7174	31.4363	0.533583	5e-05	0.00543369	28.61	0.397671	1.71496	0.00115	0.0643855	16.8152	-0.369082	-1.55076	0.0016	0.0819739	30.0472	0.468382	1.97774	0.0001	0.00973313	18.1926	-0.255496	-1.01983	0.0431	0.573947
Drd1	2.59097	2.96091	0.192549	0.3303	0.946659	3.44097	0.409326	1.05987	0.0343	0.516362	3.15896	0.285958	0.730275	0.14425	0.833143	2.57183	-0.0106931	-0.0263446	0.96115	0.997626	4.06176	0.648616	1.71671	0.0008	0.0494744
Dusp5	1.63599	1.57609	-0.053807	0.8183	0.997626	2.17351	0.409867	0.923389	0.0663	0.676742	2.31991	0.503907	1.14628	0.0229	0.42683	2.76209	0.755603	1.76972	0.0009	0.0540988	3.30011	1.01235	2.43445	5e-05	0.00543369
Emilin1	1.75784	1.74643	-0.00939291	0.96535	0.997626	1.90357	0.114903	0.308869	0.5348	0.989414	1.30875	-0.425613	-1.05891	0.03575	0.526106	1.62555	-0.112872	-0.293379	0.5518	0.991075	0.92289	-0.929573	-2.15347	0.00015	0.0136376
Emp1	2.09103	1.25545	-0.736015	0.0033	0.134748	1.74143	-0.263941	-0.617671	0.2129	0.895871	1.58613	-0.398705	-0.917929	0.0649	0.672713	1.54677	-0.434959	-0.992715	0.04765	0.598271	1.14081	-0.874156	-1.85352	0.00045	0.032114
Enpp2	146.693	181.394	0.306326	0.27405	0.926194	179.877	0.29421	0.781899	0.1326	0.818429	125.036	-0.230456	-0.631578	0.2214	0.902114	82.5107	-0.830148	-1.86137	0.00105	0.0603919	62.3243	-1.23493	-2.63012	0.0001	0.00973313
Epha8	5.54705	5.20467	-0.0919122	0.49185	0.982879	5.6677	0.0310446	0.115893	0.8115	0.997626	5.87891	0.0838293	0.314598	0.5228	0.988197	7.52618	0.440198	1.71323	0.00065	0.042375	5.97176	0.106437	0.400999	0.41345	0.969618
Eps8l2	1.90148	2.13869	0.16961	0.38125	0.961854	2.06779	0.120968	0.311016	0.53325	0.989292	1.41092	-0.430481	-1.02324	0.0374	0.537252	1.20178	-0.661946	-1.5159	0.00335	0.136106	1.11404	-0.771321	-1.7423	0.0005	0.0346855
Erbb4	13.9465	16.0412	0.201878	0.03445	0.517597	15.6006	0.161697	0.840451	0.09055	0.74479	15.1201	0.116567	0.604609	0.22705	0.904333	15.7525	0.175675	0.912162	0.06615	0.676395	17.5158	0.32875	1.71973	0.00055	0.0373416
Errfi1	9.72487	9.24952	-0.0723001	0.5141	0.986676	10.8107	0.152712	0.698304	0.15925	0.848855	12.8636	0.403547	1.8809	0.0002	0.0171711	12.105	0.315856	1.46469	0.00365	0.144077	11.6137	0.256082	1.18186	0.01825	0.378793
Esm1	1.22024	0.321664	-1.92353	5e-05	0.00543369	1.11673	-0.127877	-0.206892	0.6734	0.997626	0.267915	-2.18731	-2.5726	5e-05	0.00543369	0.695458	-0.811127	-1.20695	0.0203	0.401089	0.0810068	-3.91297	-2.99107	0.0032	0.132197
Eva1a	2.14854	2.9648	0.464578	0.03975	0.552996	3.63391	0.758167	1.71514	0.00065	0.042375	3.90417	0.861658	1.96921	0.00015	0.0136376	4.3712	1.02467	2.38069	5e-05	0.00543369	2.90922	0.437278	0.952944	0.0564	0.639565
Exoc6b	20.3665	15.8652	-0.36033	5e-05	0.00543369	15.3302	-0.409817	-2.1973	5e-05	0.00543369	17.808	-0.193671	-1.04269	0.03605	0.528412	19.538	-0.0599114	-0.322644	0.5174	0.9869	18.7387	-0.120178	-0.645736	0.1944	0.882375
F5	4.67786	6.52863	0.480931	0.02445	0.440816	6.05694	0.37274	0.998242	0.0553	0.634982	3.98701	-0.23054	-0.62241	0.2152	0.897441	2.96184	-0.659354	-1.45801	0.00415	0.157338	1.65533	-1.49873	-2.88953	5e-05	0.00543369
Fabp7	95.5318	103.104	0.110045	0.23805	0.910752	84.9947	-0.168609	-0.885937	0.0725	0.695891	76.5785	-0.319043	-1.65908	0.00105	0.0603919	56.2167	-0.764982	-3.86562	5e-05	0.00543369	84.3803	-0.179075	-0.938441	0.0606	0.65702
Fam111a	1.66195	0.660392	-1.33149	5e-05	0.00543369	0.157424	-3.40015	-4.13222	5e-05	0.00543369	0.591315	-1.49088	-2.56241	5e-05	0.00543369	1.28326	-0.37307	-0.800391	0.1113	0.787474	0.522558	-1.66922	-2.77759	5e-05	0.00543369
Fam171a2	13.9363	15.6462	0.166969	0.1069	0.780861	14.4476	0.0519787	0.244597	0.62965	0.997365	9.69604	-0.52338	-2.32867	5e-05	0.00543369	14.9051	0.0969607	0.457285	0.36315	0.956894	9.78306	-0.510489	-2.27647	5e-05	0.00543369
Fam19a2	22.933	24.8093	0.113454	0.2353	0.909061	26.8667	0.22839	1.2036	0.0153	0.344968	30.1674	0.395563	2.09435	5e-05	0.00543369	24.9264	0.120247	0.631428	0.2067	0.892044	29.5088	0.363717	1.92547	0.0002	0.0171711
Fam84b	0.950603	2.62703	1.46652	0.00095	0.056386	2.55062	1.42393	1.88336	0.00125	0.0682671	1.48488	0.64343	0.790251	0.1213	0.802806	2.78385	1.55017	2.07373	0.00045	0.032114	1.3187	0.4722	0.569074	0.25455	0.917994
Fbrsl1	2.64807	3.85939	0.54343	0.0145	0.335096	4.50432	0.766366	1.81735	0.0004	0.0293995	1.57068	-0.753556	-1.21452	0.02925	0.481005	4.79068	0.855289	2.102	5e-05	0.00543369	1.91444	-0.468023	-0.840985	0.08705	0.736993
Fbxo41	8.30893	11.7366	0.498276	5e-05	0.00543369	9.50102	0.193419	0.793742	0.1115	0.787873	6.00991	-0.46732	-1.79074	0.0005	0.0346855	12.7003	0.612126	2.65879	5e-05	0.00543369	5.9313	-0.486314	-1.7618	0.0007	0.0449148
Fgf1	2.18988	1.83416	-0.255736	0.1503	0.839062	2.67704	0.289788	0.86362	0.08345	0.727128	1.45976	-0.585121	-1.54845	0.0019	0.092522	1.40186	-0.64351	-1.6476	0.00095	0.056386	1.19376	-0.875335	-2.28014	5e-05	0.00543369
Fhl2	8.70777	10.8512	0.317477	0.06405	0.669564	12.8383	0.560075	1.69049	0.0011	0.0622957	14.4423	0.729928	2.25195	0.0001	0.00973313	11.0943	0.349441	1.02949	0.0377	0.539393	11.6458	0.419432	1.24676	0.01415	0.330373
Fhod3	4.10257	4.94601	0.26974	0.02515	0.446846	5.22664	0.349356	1.46664	0.00295	0.125224	5.6878	0.471346	1.99442	0.0001	0.00973313	5.29512	0.368138	1.55465	0.0016	0.0819739	4.18189	0.0276285	0.112456	0.8215	0.997626
Fkbp5	13.4074	10.3941	-0.367257	0.0002	0.0171711	13.0416	-0.0399113	-0.199826	0.6864	0.997626	16.4887	0.29845	1.52276	0.00235	0.107345	18.4185	0.458125	2.35427	5e-05	0.00543369	14.8215	0.144669	0.732683	0.143	0.832157
Fkbp8	115.31	132	0.195021	0.0309	0.493052	129.687	0.169522	0.91896	0.06395	0.669408	98.009	-0.23453	-1.28795	0.0089	0.254365	123.964	0.104404	0.571256	0.2467	0.914951	92.5144	-0.317765	-1.74532	0.0002	0.0171711
Fmod	3.51137	4.02809	0.198064	0.18005	0.868273	3.56056	0.0200737	0.0677048	0.89175	0.997626	3.63259	0.0489662	0.164422	0.7421	0.997626	3.34985	-0.0679353	-0.223831	0.6549	0.997626	2.10248	-0.739941	-2.20673	5e-05	0.00543369
Fnbp1	6.17813	6.76165	0.130206	0.5647	0.992626	6.70194	0.117409	0.288524	0.5418	0.989848	3.83167	-0.689197	-1.08755	0.04835	0.601459	6.18897	0.00253066	0.00618913	0.99285	0.997626	3.12145	-0.984955	-1.92556	0.0003	0.0235774
Folr1	12.0005	23.3196	0.95845	5e-05	0.00543369	18.4775	0.622673	1.67072	0.0015	0.0782611	11.7915	-0.025343	-0.0625724	0.9017	0.997626	12.1426	0.016979	0.0413784	0.93575	0.997626	7.34567	-0.708128	-1.70207	0.00085	0.0516992
Fos	2.73258	1.60759	-0.765368	0.0039	0.150644	1.43878	-0.925421	-1.76356	0.00135	0.0724044	1.35225	-1.0149	-1.91241	0.00045	0.032114	1.64195	-0.73485	-1.43953	0.0059	0.197698	1.2988	-1.07308	-1.99459	0.00025	0.0204163
Foxc1	1.77895	1.17269	-0.601202	0.00335	0.136106	1.10264	-0.690058	-1.6863	0.001	0.0584132	0.998359	-0.833392	-1.98638	0.0003	0.0235774	1.62708	-0.128734	-0.339057	0.492	0.982879	0.90119	-0.981119	-2.28962	5e-05	0.00543369
Frem2	1.95985	1.89744	-0.0466909	0.70495	0.997626	1.74229	-0.169762	-0.669302	0.1783	0.866658	1.3824	-0.503566	-1.89156	0.0002	0.0171711	1.48646	-0.398859	-1.52203	0.00185	0.090592	1.90052	-0.0443465	-0.177578	0.7158	0.997626
Frmd4b	9.45707	7.90203	-0.259169	0.0118	0.299547	8.28555	-0.190795	-0.920052	0.0629	0.665951	7.37763	-0.358235	-1.71018	0.0005	0.0346855	7.58832	-0.317612	-1.52122	0.00215	0.100966	8.55824	-0.144079	-0.700446	0.15455	0.844406
Frs3	4.48507	5.13104	0.194119	0.2463	0.914856	4.81973	0.103821	0.306179	0.543	0.989978	3.52496	-0.347525	-0.961486	0.05565	0.636585	4.74081	0.0800014	0.234725	0.6406	0.997626	2.68358	-0.740971	-1.9331	0.0004	0.0293995
Fscn1	3.35573	7.4438	1.14941	5e-05	0.00543369	5.804	0.790423	1.97136	0.00015	0.0136376	2.81069	-0.255702	-0.561831	0.25395	0.917949	6.56775	0.968775	2.46111	5e-05	0.00543369	2.71427	-0.306061	-0.668612	0.1757	0.864542
Fth1	334.037	258.985	-0.367137	5e-05	0.00543369	264.664	-0.335847	-1.81914	0.0001	0.00973313	297.835	-0.165493	-0.897038	0.07055	0.690232	296.73	-0.170856	-0.925384	0.0644	0.670874	291.594	-0.196043	-1.0626	0.0326	0.504483
Fus	7.59896	4.86877	-0.642247	0.0002	0.0171711	4.50518	-0.754219	-2.30429	5e-05	0.00543369	4.68048	-0.699145	-2.15558	5e-05	0.00543369	6.20208	-0.29305	-0.962233	0.05465	0.631917	5.21065	-0.54434	-1.71425	0.00075	0.0471862
Fxyd6	13.9314	19.4951	0.48477	0.00285	0.1225	22.2881	0.677932	2.00046	5e-05	0.00543369	16.8194	0.271783	0.844442	0.09165	0.747479	17.8807	0.360066	1.09469	0.0276	0.468838	18.2052	0.386008	1.16519	0.0215	0.413577
Fzd9	2.46171	3.05203	0.310109	0.10855	0.783121	3.03459	0.301841	0.769744	0.1146	0.792406	2.9221	0.247346	0.62638	0.2051	0.891035	3.85611	0.647488	1.71559	0.00065	0.042375	2.45542	-0.00368799	-0.00904272	0.9848	0.997626
Gadd45g	4.43035	4.44454	0.00461452	0.9844	0.997626	3.57359	-0.310047	-0.654123	0.18645	0.874626	2.41024	-0.878245	-1.71063	0.00145	0.0764128	3.21274	-0.463615	-0.960214	0.05415	0.629808	2.37118	-0.901815	-1.74551	0.00075	0.0471862
Galnt9	29.7421	30.1652	0.0203792	0.84695	0.997626	27.4252	-0.117002	-0.454687	0.3628	0.956741	22.5153	-0.401602	-1.67996	0.0008	0.0494744	32.932	0.146983	0.643859	0.20125	0.888228	23.7424	-0.325041	-1.39862	0.00495	0.176788
Gch1	2.50539	0.428751	-2.54682	5e-05	0.00543369	3.97028	0.664208	1.29042	0.00955	0.26464	0.336782	-2.89515	-3.15034	5e-05	0.00543369	1.64009	-0.611259	-1.01663	0.04805	0.600386	0.203982	-3.61852	-3.57347	0.0002	0.0171711
Gfod1	38.554	40.2463	0.0619784	0.52265	0.988119	36.4934	-0.0792428	-0.403159	0.4176	0.970311	29.6895	-0.376925	-1.88693	0.0004	0.0293995	44.0607	0.192613	0.996887	0.0465	0.592088	33.0443	-0.222477	-1.12317	0.0254	0.449392
Gh1	4.25769	65.3705	3.9405	5e-05	0.00543369	0.662231	-2.68466	-2.95941	0.0001	0.00973313	1.73805	-1.2926	-1.82472	0.00245	0.110396	0.945256	-2.1713	-2.75117	5e-05	0.00543369	1.38609	-1.61905	-2.20741	5e-05	0.00543369
Gjb2	4.4378	3.72432	-0.252866	0.1261	0.809957	4.73845	0.0945719	0.300069	0.54845	0.990617	4.14037	-0.100085	-0.307268	0.54195	0.989848	3.35016	-0.405613	-1.19366	0.01615	0.355404	2.43637	-0.865112	-2.374	5e-05	0.00543369
Gnat2	19.0351	0.462701	-5.36243	5e-05	0.00543369	15.4935	-0.296996	-0.834875	0.0915	0.747237	0.394368	-5.59297	-7.14081	5e-05	0.00543369	7.29431	-1.38382	-3.63864	5e-05	0.00543369	0.280382	-6.08512	-6.88541	5e-05	0.00543369
Gnb3	7.59727	0.815155	-3.22033	5e-05	0.00543369	9.04251	0.251241	0.427414	0.36315	0.956894	0.610238	-3.63804	-4.6106	5e-05	0.00543369	5.17821	-0.553029	-0.619616	0.3133	0.941082	1.14233	-2.7335	-3.89725	5e-05	0.00543369
Gng4	5.90053	8.39119	0.508031	5e-05	0.00543369	8.02237	0.443184	1.78756	0.0004	0.0293995	7.87242	0.415962	1.67669	0.00095	0.056386	6.71452	0.18644	0.734534	0.139	0.826764	6.84056	0.213269	0.841257	0.0863	0.735447
Gngt1	17.3753	0.371819	-5.54629	0.00025	0.0204163	22.7184	0.386825	1.04758	0.08395	0.72882	0.253654	-6.09803	-4.17778	0.24665	0.914951	8.40611	-1.04753	-2.27023	0.00025	0.0204163	0.166997	-6.70107	-3.37839	0.1521	0.840972
Gngt2	19.9161	1.03393	-4.26773	5e-05	0.00543369	18.6384	-0.0956597	-0.215322	0.66615	0.997626	0.364296	-5.77268	-4.08772	0.00385	0.149152	9.83671	-1.01769	-2.324	0.00035	0.0264921	0.312667	-5.99316	-3.48074	0.00015	0.0136376
Got1	100.189	81.6842	-0.294595	0.0009	0.0540988	81.8257	-0.292098	-1.60454	0.00055	0.0373416	88.7344	-0.175159	-0.959731	0.05445	0.63112	81.3913	-0.299778	-1.64618	0.0007	0.0449148	88.543	-0.178275	-0.977523	0.04645	0.591802
Gpatch4	6.36917	5.56627	-0.194395	0.2187	0.900333	6.75075	0.0839411	0.27509	0.5844	0.994277	11.5003	0.852489	3.0525	5e-05	0.00543369	11.2789	0.82445	2.94393	5e-05	0.00543369	8.83748	0.472529	1.62621	0.001	0.0584132
Gpd1	16.8005	14.3315	-0.229315	0.0206	0.404341	28.3883	0.756791	3.93792	5e-05	0.00543369	54.2208	1.69034	8.88917	5e-05	0.00543369	55.1324	1.7144	8.97686	5e-05	0.00543369	30.5574	0.863017	4.50675	5e-05	0.00543369
Gpr88	1.33532	2.05294	0.620506	0.0018	0.0891614	2.02073	0.597687	1.58025	0.0022	0.102518	2.08773	0.644749	1.70925	0.00125	0.0682671	1.66632	0.319473	0.819913	0.10065	0.767848	3.65789	1.45382	4.05366	5e-05	0.00543369
Gpx4	134.464	157.146	0.224886	0.02275	0.425716	154.189	0.197484	0.974285	0.0501	0.610702	104.568	-0.362776	-1.81096	0.0001	0.00973313	142.024	0.0789171	0.39181	0.43435	0.972715	103.682	-0.375055	-1.87127	5e-05	0.00543369
Gramd3	15.0581	15.4733	0.0392404	0.70285	0.997626	16.8779	0.164595	0.807748	0.10655	0.780406	19.215	0.35169	1.74528	0.0003	0.0235774	18.1785	0.271692	1.34247	0.00675	0.214137	17.2578	0.196704	0.966417	0.0492	0.605867
Grik5	15.698	19.7286	0.329704	0.00035	0.0264921	18.5771	0.242942	1.27443	0.01095	0.287017	13.4456	-0.223451	-1.15114	0.0202	0.400017	19.3617	0.302623	1.5898	0.0017	0.0857931	15.1036	-0.0556884	-0.289349	0.5575	0.991908
Grin2a	84.4048	67.1323	-0.330318	0.0004	0.0293995	63.8347	-0.402983	-2.08223	5e-05	0.00543369	76.0592	-0.150202	-0.766911	0.11305	0.789298	78.439	-0.105754	-0.535282	0.26525	0.922013	80.5969	-0.0666004	-0.337792	0.48155	0.981068
Grin2c	11.0394	12.6777	0.199627	0.03735	0.536958	11.2958	0.033128	0.170231	0.7297	0.997626	8.48444	-0.379772	-1.90671	0.00015	0.0136376	9.61594	-0.199164	-1.01177	0.0438	0.578016	9.66787	-0.191393	-0.973308	0.0533	0.626251
Grk1	1.50293	0.193585	-2.95674	5e-05	0.00543369	1.70394	0.181096	0.328756	0.50685	0.9855	0.293999	-2.35389	-2.95785	5e-05	0.00543369	0.892373	-0.752058	-1.21084	0.01515	0.34316	0.202813	-2.88956	-3.09879	5e-05	0.00543369
Grm2	4.60979	5.75834	0.32095	0.00645	0.208831	6.03009	0.387477	1.65894	0.00055	0.0373416	4.85847	0.075799	0.314499	0.5227	0.988166	5.60053	0.280862	1.1857	0.0161	0.354767	4.98767	0.113663	0.47399	0.34075	0.950496
Gulp1	5.56883	5.93125	0.0909624	0.52295	0.988225	5.15837	-0.11046	-0.39189	0.43215	0.972521	4.54551	-0.292932	-1.0172	0.0408	0.559553	3.79929	-0.551644	-1.83652	0.0004	0.0293995	3.72362	-0.580668	-1.42785	0.0129	0.314737
Gxylt1	4.13448	3.09475	-0.417885	0.0014	0.0744262	2.9759	-0.47438	-1.94638	0.00015	0.0136376	3.65174	-0.179123	-0.77857	0.11335	0.78985	4.09935	-0.0123125	-0.0530292	0.91675	0.997626	3.55967	-0.215962	-0.913876	0.0659	0.675582
Hapln2	7.303	10.9849	0.58896	0.00015	0.0136376	8.1956	0.166361	0.50203	0.31475	0.941559	5.41322	-0.432001	-1.20654	0.0159	0.352334	11.9858	0.714764	2.32235	5e-05	0.00543369	5.80724	-0.330637	-0.938751	0.06155	0.660461
Hba1	249.971	321.921	0.364944	5e-05	0.00543369	258.431	0.0480201	0.258992	0.60065	0.994844	292.911	0.228703	1.21677	0.01545	0.346529	241.009	-0.0526711	-0.269895	0.5805	0.994148	224.9	-0.152475	-0.813969	0.10135	0.76906
Hba2	82.3465	107.763	0.388087	0.00035	0.0264921	81.262	-0.019127	-0.0872137	0.8647	0.997626	99.8687	0.278325	1.29276	0.00965	0.26616	83.6268	0.0222572	0.100377	0.84105	0.997626	73.7594	-0.15888	-0.715214	0.1521	0.840972
Hbb	184.464	213.036	0.207758	0.02745	0.467435	187.08	0.0203157	0.109037	0.82685	0.997626	235.594	0.352965	1.87748	5e-05	0.00543369	143.741	-0.359867	-1.86283	0.00025	0.0204163	170.414	-0.114292	-0.613813	0.21515	0.897441
Hbegf	1.83445	2.30842	0.331555	0.1309	0.816157	2.88557	0.653506	1.54621	0.00225	0.103985	3.1993	0.802406	1.93016	0.0004	0.0293995	2.27458	0.31025	0.705954	0.15785	0.847459	2.55507	0.478014	1.1078	0.0263	0.457359
Hecw2	9.39403	10.5638	0.169318	0.0819	0.722373	11.7485	0.32266	1.67608	0.00105	0.0603919	12.5783	0.421126	2.1914	5e-05	0.00543369	11.1872	0.25203	1.30532	0.0104	0.278638	11.4582	0.286564	1.48663	0.00335	0.136106
Hip1r	12.0222	11.9122	-0.0132581	0.88955	0.997626	10.484	-0.197501	-1.0048	0.0437	0.577181	9.05721	-0.408558	-2.04917	5e-05	0.00543369	11.4507	-0.0702585	-0.360461	0.46415	0.978148	9.57868	-0.327797	-1.65269	0.00085	0.0516992
Hist1h1c	67.6091	71.0701	0.0720248	0.4901	0.982486	68.2038	0.0126349	0.0585615	0.90645	0.997626	48.3878	-0.482574	-2.12244	5e-05	0.00543369	62.8937	-0.104303	-0.477968	0.33975	0.949982	58.0441	-0.220068	-0.997752	0.04495	0.584239
Hist1h4b	30.4329	57.3526	0.914228	5e-05	0.00543369	53.1701	0.804983	1.90179	0.0003	0.0235774	14.1458	-1.10526	-2.00186	0.0005	0.0346855	48.0385	0.658561	1.5299	0.00265	0.116341	16.7578	-0.860799	-1.60715	0.0025	0.111837
Hist1h4b	40.2382	64.6895	0.684965	5e-05	0.00543369	64.9514	0.690793	2.18256	5e-05	0.00543369	26.6085	-0.596682	-1.58534	0.0015	0.0782611	64.8698	0.68898	2.17438	5e-05	0.00543369	25.1938	-0.675499	-1.77034	0.00055	0.0373416
Hist1h4m	5.51077	16.4693	1.57945	0.00075	0.0471862	9.92995	0.849532	1.04885	0.0393	0.549881	3.53482	-0.640618	-0.636603	0.20815	0.892781	9.42203	0.773784	0.932407	0.06105	0.658871	1.41645	-1.95997	-1.83733	0.0267	0.460715
Hnrnpa0	2.3362	7.0139	1.58605	5e-05	0.00543369	5.0584	1.11452	1.94788	0.00035	0.0264921	0.745587	-1.64772	-1.892	0.00175	0.0875858	6.60336	1.49904	2.71458	5e-05	0.00543369	1.02556	-1.18775	-1.55419	0.00455	0.167366
Hpcal1	9.89182	13.9337	0.49427	0.0001	0.00973313	13.3771	0.435461	1.67577	0.0004	0.0293995	10.7374	0.118331	0.437889	0.3756	0.960531	10.3185	0.06092	0.224255	0.65175	0.997626	9.79941	-0.0135412	-0.0494124	0.91875	0.997626
Hrh3	6.03471	8.52939	0.499159	0.0012	0.0664283	7.88085	0.385066	1.20216	0.01575	0.350161	5.35467	-0.172486	-0.48922	0.3225	0.944407	8.7254	0.531937	1.6917	0.0005	0.0346855	5.54516	-0.122054	-0.363585	0.46315	0.977864
Hspa5	147.656	139.627	-0.0806626	0.40715	0.968283	104.446	-0.499481	-2.58734	5e-05	0.00543369	104.914	-0.493024	-2.55728	5e-05	0.00543369	142.205	-0.0542685	-0.275428	0.56935	0.992765	144.667	-0.0294976	-0.149535	0.7624	0.997626
Hspb1	5.56406	3.6947	-0.590683	0.0203	0.401089	6.63495	0.253946	0.558557	0.25525	0.918356	2.80966	-0.985745	-1.85193	0.0006	0.0399094	4.35401	-0.353794	-0.720862	0.145	0.833658	2.65643	-1.06665	-1.97986	0.0004	0.0293995
Hsph1	80.2735	70.1902	-0.193654	0.0342	0.515548	63.1808	-0.345439	-1.85026	0.0003	0.0235774	69.9363	-0.198883	-1.06073	0.03125	0.495287	71.9389	-0.158153	-0.842376	0.0885	0.740422	77.633	-0.0482541	-0.255762	0.60075	0.994844
Htr1a	17.1736	19.4754	0.181458	0.1316	0.817023	15.3711	-0.15997	-0.625973	0.20245	0.888968	12.1564	-0.498476	-1.85602	0.00045	0.032114	16.8494	-0.0274918	-0.109309	0.8231	0.997626	15.4931	-0.148569	-0.582141	0.2394	0.911057
Htr2c	22.9788	30.9559	0.429911	5e-05	0.00543369	29.7864	0.374347	1.96838	5e-05	0.00543369	21.4529	-0.099134	-0.528845	0.28975	0.932598	19.7584	-0.217836	-1.14049	0.02135	0.412001	19.081	-0.268168	-1.41329	0.0045	0.166305
Htra1	31.7204	27.5349	-0.204146	0.03515	0.522162	24.2975	-0.384601	-1.98913	5e-05	0.00543369	31.9506	0.0104356	0.0551136	0.91175	0.997626	36.2428	0.192285	1.02174	0.04155	0.56449	37.7999	0.252972	1.3469	0.0062	0.203928
Id3	23.0591	29.1466	0.337992	0.0056	0.191647	25.8785	0.166417	0.681598	0.17305	0.861875	20.096	-0.198429	-0.776227	0.11995	0.800654	23.1752	0.00724385	0.0291341	0.95615	0.997626	16.2569	-0.504289	-1.87817	0.00035	0.0264921
Id4	14.6216	17.0098	0.21826	0.05885	0.649665	19.977	0.450239	1.96241	0.0001	0.00973313	19.2101	0.393761	1.70864	0.0007	0.0449148	14.9495	0.031993	0.134027	0.78165	0.997626	15.6726	0.100147	0.422185	0.3902	0.963495
Igfbp2	35.29	42.3262	0.26229	0.01815	0.377614	37.9729	0.105709	0.513414	0.3004	0.936442	27.3571	-0.367347	-1.6907	0.0006	0.0399094	30.7092	-0.20059	-0.900292	0.07045	0.689768	13.2246	-1.41603	-5.6974	5e-05	0.00543369
Igfbp5	17.4348	20.8679	0.259317	0.00445	0.165078	21.6481	0.312273	1.71755	0.0008	0.0494744	16.6622	-0.0653894	-0.358092	0.4699	0.979269	15.7504	-0.146579	-0.797724	0.103	0.773323	16.2528	-0.101276	-0.552913	0.26205	0.920859
Igsf21	5.57595	7.27564	0.383857	0.0529	0.624537	8.88502	0.672158	1.76101	0.00045	0.032114	5.02656	-0.149646	-0.355085	0.47395	0.980068	7.14722	0.358165	0.906395	0.07215	0.694906	5.18289	-0.105459	-0.251595	0.61695	0.996414
Igsf8	25.3852	29.7499	0.228899	0.01685	0.363385	28.0709	0.145088	0.746222	0.13025	0.814925	19.6053	-0.372741	-1.86814	5e-05	0.00543369	29.3468	0.209215	1.08754	0.0317	0.498601	19.9193	-0.349819	-1.75769	0.00035	0.0264921
Impg2	1.83797	0.252621	-2.86306	5e-05	0.00543369	2.48443	0.434802	1.10048	0.0289	0.478485	0.16444	-3.48248	-4.96328	5e-05	0.00543369	1.4322	-0.35988	-0.860195	0.0865	0.735928	0.235085	-2.96685	-4.72825	5e-05	0.00543369
Ippk	9.15849	9.74714	0.0898689	0.4161	0.970192	11.4146	0.317697	1.44969	0.00355	0.141575	13.0003	0.505359	2.33837	5e-05	0.00543369	11.2396	0.295407	1.34548	0.0063	0.205953	11.2946	0.302453	1.37625	0.005	0.177873
Irf2bpl	5.44125	7.14004	0.391994	0.00555	0.190599	6.24362	0.198443	0.679444	0.17285	0.861875	3.12868	-0.798383	-2.37638	5e-05	0.00543369	6.94946	0.352963	1.23368	0.0134	0.320377	3.97426	-0.453251	-1.42004	0.0054	0.187274
Islr	3.85012	2.49069	-0.628357	0.00205	0.0977088	3.64629	-0.0784772	-0.211544	0.67415	0.997626	2.86761	-0.425058	-1.08009	0.03055	0.490588	3.30139	-0.221829	-0.577298	0.24645	0.914909	1.80753	-1.09089	-2.52599	5e-05	0.00543369
Itgbl1	14.9433	11.3276	-0.399654	0.0003	0.0235774	15.0272	0.00807559	0.0374823	0.9421	0.997626	12.1061	-0.30376	-1.37373	0.00585	0.196862	13.3074	-0.167269	-0.762805	0.12405	0.806193	14.0462	-0.0893205	-0.413794	0.4038	0.967612
Itm2a	24.5689	18.8442	-0.382717	0.00035	0.0264921	19.0527	-0.366841	-1.70811	0.00105	0.0603919	19.712	-0.317759	-1.48534	0.0028	0.121101	20.4731	-0.263107	-1.23221	0.0132	0.317914	19.5075	-0.332804	-1.55363	0.00215	0.100966
Itpripl1	2.70182	4.15011	0.619219	0.00305	0.128064	3.30706	0.291618	0.697847	0.1586	0.84838	2.26043	-0.257336	-0.571524	0.2499	0.916269	1.81439	-0.574445	-1.20638	0.0186	0.383025	1.21203	-1.1565	-2.2184	5e-05	0.00543369
Jph4	19.1889	30.9232	0.688419	5e-05	0.00543369	24.697	0.364068	1.73751	0.0005	0.0346855	13.6081	-0.495799	-2.2229	5e-05	0.00543369	26.7465	0.479083	2.31087	5e-05	0.00543369	16.24	-0.240721	-1.10709	0.0259	0.454422
Jun	16.3638	19.3317	0.240456	0.01375	0.32499	15.6116	-0.0678955	-0.344821	0.4811	0.981068	11.9491	-0.453611	-2.24478	5e-05	0.00543369	17.926	0.131537	0.669994	0.17165	0.861155	13.2651	-0.302874	-1.51631	0.0022	0.102518
Jund	13.2628	19.1432	0.529451	5e-05	0.00543369	16.5188	0.316725	1.33036	0.00655	0.210595	10.533	-0.332459	-1.30051	0.0084	0.24567	17.9979	0.440445	1.87844	0.0001	0.00973313	11.5082	-0.204716	-0.813514	0.10075	0.768163
Kank1	8.93142	8.14217	-0.133476	0.1901	0.879163	6.36529	-0.488664	-2.36085	5e-05	0.00543369	5.68874	-0.65078	-3.08588	5e-05	0.00543369	7.14072	-0.322821	-1.59022	0.0014	0.0744262	8.10929	-0.139314	-0.696212	0.1602	0.850078
Kcne2	6.81443	10.9555	0.684991	5e-05	0.00543369	10.3475	0.602613	2.04369	0.0001	0.00973313	5.61358	-0.279672	-0.850799	0.08945	0.742002	5.14683	-0.40491	-1.19248	0.01745	0.369801	3.21035	-1.08586	-2.86671	5e-05	0.00543369
Kcnf1	5.35546	7.92462	0.565331	5e-05	0.00543369	7.30292	0.447463	1.65402	0.00135	0.0724044	5.49999	0.0384192	0.135143	0.78945	0.997626	8.142	0.604373	2.27986	5e-05	0.00543369	5.7099	0.0924547	0.329028	0.509	0.985976
Kcng1	6.50642	5.85599	-0.151951	0.24525	0.914338	5.37358	-0.275982	-1.02115	0.04255	0.570812	4.03223	-0.690285	-2.39183	5e-05	0.00543369	6.08514	-0.0965744	-0.365155	0.45445	0.976111	4.9046	-0.40773	-1.4812	0.00355	0.141575
Kcnh6	1.38983	0.921922	-0.592195	0.0147	0.337241	1.93404	0.476704	1.11707	0.0234	0.432054	0.7733	-0.845811	-1.70411	0.0009	0.0540988	0.855563	-0.699964	-1.43039	0.0056	0.191647	0.687886	-1.01467	-1.99892	0.00025	0.0204163
Kcnj14	3.94484	2.85657	-0.465684	0.00755	0.22928	3.20419	-0.300009	-0.886425	0.07645	0.707997	2.40918	-0.711426	-2.00302	0.0002	0.0171711	2.95705	-0.415811	-1.22542	0.0131	0.317125	3.43227	-0.200806	-0.611403	0.22005	0.901283
Kcnk4	4.79661	5.02862	0.0681474	0.74205	0.997626	5.63312	0.231918	0.566461	0.2474	0.915253	4.28836	-0.161591	-0.375099	0.45065	0.975551	7.88921	0.717864	1.85207	0.0002	0.0171711	4.43259	-0.113865	-0.265816	0.5928	0.994582
Kctd6	15.8397	13.6178	-0.21805	0.07145	0.692689	11.2724	-0.490744	-1.93962	0.00015	0.0136376	15.2412	-0.0555646	-0.232402	0.6442	0.997626	13.1261	-0.271104	-1.10428	0.0266	0.45983	16.0653	0.0204097	0.086055	0.85865	0.997626
Kdr	2.90219	3.09423	0.092437	0.51215	0.986278	1.92593	-0.591591	-1.85925	0.00015	0.0136376	1.70985	-0.763276	-2.36863	5e-05	0.00543369	1.56283	-0.892983	-2.52709	5e-05	0.00543369	1.79515	-0.693037	-1.59217	0.006	0.199603
Kl	13.7542	20.5521	0.579413	5e-05	0.00543369	14.8533	0.110908	0.514344	0.30655	0.938912	10.9394	-0.330341	-1.54555	0.00215	0.100966	9.41144	-0.547388	-2.33701	5e-05	0.00543369	5.50571	-1.32088	-5.31481	5e-05	0.00543369
Klf13	1.67925	4.29057	1.35336	0.0022	0.102518	4.46789	1.41178	1.82923	0.00175	0.0875858	1.29489	-0.374989	-0.381907	0.43055	0.972254	5.4773	1.70565	2.26225	0.0004	0.0293995	1.19809	-0.487077	-0.497019	0.30575	0.938414
Klf15	4.26589	5.18034	0.280198	0.07225	0.695046	6.35728	0.575562	1.91457	0.0003	0.0235774	6.06372	0.507354	1.67524	0.0012	0.0664283	6.90655	0.695117	2.34421	5e-05	0.00543369	4.87821	0.193503	0.615089	0.2229	0.902796
Klf9	32.9245	32.753	-0.00753188	0.9358	0.997626	41.6607	0.339527	1.84705	0.0003	0.0235774	45.876	0.478581	2.61065	5e-05	0.00543369	42.7936	0.378236	2.06064	0.0001	0.00973313	38.9117	0.241044	1.309	0.0089	0.254365
Klhdc7a	2.92694	3.41982	0.224531	0.22985	0.905608	2.66033	-0.137788	-0.353929	0.47765	0.980634	1.18511	-1.30437	-2.76138	5e-05	0.00543369	1.82703	-0.67989	-1.60351	0.00175	0.0875858	1.98875	-0.55753	-1.34457	0.007	0.219063
Lama2	1.64841	1.12109	-0.556171	0.1919	0.880394	1.79232	0.120753	0.367889	0.4572	0.976682	1.53335	-0.104386	-0.312077	0.531	0.989133	1.37311	-0.263624	-0.766918	0.12565	0.809037	1.02574	-0.684411	-1.89941	0.0002	0.0171711
Lama2	1.64841	2.45212	0.572953	0.06405	0.669564	1.79232	0.120753	0.369769	0.4592	0.977026	1.53335	-0.104386	-0.314271	0.52805	0.989063	1.37311	-0.263624	-0.770828	0.12325	0.805387	1.02574	-0.684411	-1.90636	0.00015	0.0136376
Lamb2	6.42688	6.43242	0.00124375	0.98885	0.997626	6.31193	-0.0260386	-0.112631	0.8227	0.997626	5.83618	-0.139094	-0.55122	0.272	0.9255	6.15513	-0.0623288	-0.264035	0.5922	0.994582	4.66861	-0.461125	-1.92251	5e-05	0.00543369
Lap3	25.7159	24.7289	-0.0564669	0.55625	0.991727	23.2726	-0.144029	-0.739483	0.13535	0.82202	23.2186	-0.147385	-0.756306	0.12855	0.812781	19.9289	-0.367802	-1.85836	0.0003	0.0235774	25.2413	-0.0268776	-0.138651	0.78245	0.997626
Leng8	17.431	19.8061	0.184288	0.06785	0.681768	20.7652	0.252513	1.22655	0.01425	0.331887	16.8294	-0.0506714	-0.247211	0.6212	0.996812	23.3932	0.424432	2.08076	5e-05	0.00543369	22.11	0.343047	1.66055	0.00065	0.042375
Lfng	3.67878	3.95534	0.104574	0.56025	0.992087	3.98758	0.116286	0.326161	0.51415	0.986732	4.6786	0.346849	1.00086	0.04515	0.585516	5.80217	0.657365	1.97228	0.0001	0.00973313	3.32792	-0.14461	-0.391608	0.4322	0.972521
Lgals1	25.215	14.7117	-0.777321	0.00025	0.0204163	27.9479	0.148459	0.430835	0.3858	0.962522	18.1554	-0.473885	-1.24914	0.0119	0.30121	16.1175	-0.645656	-1.66257	0.001	0.0584132	9.86273	-1.35422	-3.10078	5e-05	0.00543369
Lgals3	3.15104	1.29238	-1.2858	0.00055	0.0373416	2.82053	-0.159866	-0.267763	0.58905	0.994447	1.24665	-1.33778	-1.91431	0.0011	0.0622957	1.19384	-1.40022	-1.42652	0.04785	0.599506	0.521741	-2.59442	-2.28332	0.0091	0.257462
Lgals3bp	7.36786	8.97197	0.28418	0.03005	0.487568	9.18955	0.318749	1.21491	0.0128	0.313172	6.46456	-0.188694	-0.672222	0.1746	0.863488	6.41966	-0.198749	-0.705924	0.1535	0.842709	5.06842	-0.539709	-1.82162	0.00045	0.032114
Lingo1	24.6581	26.9352	0.12743	0.1737	0.862744	25.3456	0.0396725	0.206744	0.6774	0.997626	19.4518	-0.34216	-1.75407	0.00045	0.032114	27.7858	0.172284	0.904933	0.067	0.679449	18.3814	-0.423817	-2.14732	0.0001	0.00973313
Lipe	1.91837	1.78467	-0.104224	0.57185	0.992765	1.87968	-0.0293937	-0.0789667	0.8707	0.997626	1.62727	-0.237432	-0.619702	0.20815	0.892781	1.89265	-0.0194733	-0.052433	0.91235	0.997626	1.1481	-0.740636	-1.79121	0.0007	0.0449148
Lmod1	1.7006	1.26543	-0.426409	0.02555	0.450897	1.81831	0.0965552	0.272248	0.59215	0.994582	2.07745	0.288773	0.834308	0.09845	0.763206	2.69376	0.66358	2.00645	0.00025	0.0204163	2.08258	0.292332	0.844893	0.0919	0.748018
Lmx1a	1.09671	1.31384	0.260614	0.2857	0.931148	1.07033	-0.0351239	-0.0712924	0.8854	0.997626	0.866576	-0.33978	-0.66614	0.1843	0.872696	0.556618	-0.978419	-1.68889	0.00155	0.0802134	0.466092	-1.23449	-2.04457	0.00055	0.0373416
Lonrf3	3.86143	3.59143	-0.104578	0.50615	0.985356	3.94325	0.0302488	0.0949267	0.84695	0.997626	5.49481	0.508933	1.70431	0.00105	0.0603919	5.9062	0.613094	2.07171	0.00015	0.0136376	4.18577	0.116357	0.356372	0.47535	0.980246
Lrrc4b	39.2746	51.861	0.401054	5e-05	0.00543369	47.6265	0.27817	1.5144	0.00285	0.1225	31.5527	-0.31583	-1.7154	0.00055	0.0373416	49.5809	0.336189	1.83046	0.00025	0.0204163	33.3532	-0.23577	-1.28405	0.01005	0.272886
Lum	4.67116	3.24636	-0.524961	0.0042	0.158622	4.24671	-0.137437	-0.398243	0.42895	0.972154	4.31908	-0.113057	-0.328103	0.51835	0.987212	4.18853	-0.157339	-0.450758	0.36845	0.958326	2.34503	-0.994176	-2.53091	5e-05	0.00543369
Lyst	23.1829	20.2601	-0.194423	0.0339	0.513651	24.1117	0.05667	0.305454	0.53395	0.989387	30.0425	0.373944	1.98265	0.0001	0.00973313	26.9769	0.21866	1.17194	0.0184	0.380567	27.7004	0.256845	1.37318	0.0057	0.193665
Lzts1	14.3971	17.2545	0.261198	0.0044	0.163841	18.4343	0.356616	1.92291	0.00015	0.0136376	17.8268	0.308267	1.65845	0.00105	0.0603919	16.4789	0.19484	1.0504	0.03505	0.521431	16.9942	0.239265	1.28685	0.0102	0.275627
Lzts3	30.3406	37.1358	0.291557	0.0017	0.0857931	32.2301	0.0871573	0.466201	0.3462	0.95194	23.0951	-0.393667	-2.07251	5e-05	0.00543369	31.9403	0.0741267	0.397973	0.41725	0.970231	25.206	-0.267482	-1.42028	0.00535	0.186115
Mal	108.906	104.324	-0.0620136	0.49455	0.983344	107.629	-0.0170106	-0.0911867	0.84975	0.997626	132.859	0.28681	1.51575	0.002	0.0960631	117.041	0.103934	0.55466	0.2608	0.920046	136.393	0.324686	1.7178	0.0003	0.0235774
Map1s	6.16171	8.25427	0.42181	0.0001	0.00973313	7.66159	0.314312	1.41628	0.00435	0.162672	5.25918	-0.228495	-0.979862	0.0473	0.596384	8.13212	0.4003	1.81826	0.0003	0.0235774	4.59279	-0.42396	-1.7734	0.00035	0.0264921
Map3k10	18.9831	26.1224	0.460577	5e-05	0.00543369	23.3139	0.296478	1.56483	0.00205	0.0977088	15.9661	-0.249697	-1.30807	0.00895	0.2553	25.0556	0.40042	2.13674	5e-05	0.00543369	15.7969	-0.265074	-1.38722	0.00635	0.206928
Map7d1	28.6355	24.4898	-0.225625	0.01405	0.32895	23.2847	-0.298422	-1.60697	0.00125	0.0682671	21.9715	-0.382171	-2.05603	5e-05	0.00543369	26.3758	-0.118588	-0.643191	0.1997	0.886628	21.2345	-0.431395	-2.32345	5e-05	0.00543369
MAST1	8.23733	9.82063	0.253639	0.0116	0.296672	9.31615	0.177558	0.873611	0.07715	0.709805	7.81684	-0.0755902	-0.365612	0.46005	0.977192	10.6274	0.367538	1.83016	0.00035	0.0264921	7.93575	-0.053809	-0.260322	0.5996	0.994798
Mast3	44.0256	38.6356	-0.188412	0.04175	0.565254	36.4026	-0.274304	-1.46114	0.00325	0.133561	31.6021	-0.478323	-2.57658	5e-05	0.00543369	39.0944	-0.171382	-0.912912	0.06455	0.671518	36.2863	-0.278919	-1.49428	0.00235	0.107345
Maz	10.9575	11.4283	0.0606923	0.66275	0.997626	12.1661	0.15095	0.547139	0.27355	0.926043	8.24905	-0.409617	-1.36932	0.0071	0.220991	11.8245	0.109858	0.396105	0.42925	0.972154	7.58206	-0.531255	-1.74419	0.00055	0.0373416
Mbd3	12.7441	12.5251	-0.0250096	0.8354	0.997626	11.8868	-0.10046	-0.418575	0.4011	0.967083	8.4731	-0.588865	-2.29767	5e-05	0.00543369	12.8514	0.0120962	0.0511746	0.91525	0.997626	8.60702	-0.566241	-2.21326	5e-05	0.00543369
Mcam	12.5268	11.1933	-0.162377	0.1305	0.815559	9.8824	-0.342084	-1.54123	0.0018	0.0891614	8.90791	-0.491858	-2.21597	5e-05	0.00543369	7.60627	-0.719756	-2.85958	5e-05	0.00543369	10.8891	-0.202126	-0.938999	0.0574	0.64353
Mdga1	4.21853	4.48602	0.0886934	0.52285	0.98822	3.75142	-0.169305	-0.590873	0.2355	0.909134	2.67733	-0.655948	-2.12567	0.0001	0.00973313	3.61595	-0.222368	-0.771415	0.1235	0.805437	2.86026	-0.560594	-1.83503	0.0002	0.0171711
Med25	10.4073	13.6795	0.394421	0.00025	0.0204163	12.0667	0.213442	0.923906	0.0618	0.661639	9.00279	-0.209147	-0.867218	0.07725	0.709805	13.3012	0.353963	1.54816	0.00135	0.0724044	9.06468	-0.199265	-0.825405	0.09715	0.760601
Medag	4.12992	3.34104	-0.305818	0.08325	0.726754	2.9508	-0.485007	-1.32795	0.00835	0.244723	3.5873	-0.203215	-0.578402	0.2464	0.914881	2.24433	-0.879828	-2.26553	0.0001	0.00973313	3.40586	-0.278097	-0.783836	0.1163	0.794383
Mertk	7.76728	7.30174	-0.0891694	0.3944	0.964911	8.72524	0.167786	0.814662	0.10115	0.768853	11.0604	0.509919	2.53	5e-05	0.00543369	11.5728	0.575258	2.86382	5e-05	0.00543369	9.84412	0.341854	1.67996	0.0008	0.0494744
Metrn	15.1724	25.0577	0.723802	5e-05	0.00543369	23.4583	0.628647	2.2298	5e-05	0.00543369	13.2884	-0.191289	-0.609804	0.22165	0.902355	20.7437	0.451222	1.56862	0.00195	0.0942564	12.0636	-0.330792	-1.03612	0.0369	0.533839
Mex3b	6.6592	7.09179	0.0907992	0.43585	0.972715	6.08107	-0.131024	-0.540071	0.2759	0.926899	4.62065	-0.527254	-2.05813	0.0001	0.00973313	6.26468	-0.0881081	-0.364685	0.46265	0.977784	4.75364	-0.486317	-1.90538	0.0001	0.00973313
Mfap3l	69.6468	62.4177	-0.158103	0.0795	0.715706	70.401	0.0155389	0.0858523	0.8567	0.997626	90.1444	0.372181	2.05192	5e-05	0.00543369	82.2849	0.24057	1.32709	0.0066	0.211454	85.3501	0.293335	1.6165	0.00105	0.0603919
Mfrp	15.0823	24.5519	0.702974	5e-05	0.00543369	21.1769	0.489632	2.09753	5e-05	0.00543369	14.1943	-0.0875504	-0.371065	0.4617	0.977586	11.2306	-0.425422	-1.61784	0.00155	0.0802134	6.87965	-1.13245	-4.05256	5e-05	0.00543369
Mfsd2a	5.12673	5.14081	0.00395656	0.97555	0.997626	5.67844	0.147456	0.470131	0.35265	0.954272	7.62209	0.572148	1.92564	0.0002	0.0171711	7.21433	0.492827	1.64378	0.0013	0.0703141	6.08842	0.248029	0.803446	0.1093	0.783475
Mgarp	2.81414	0.667523	-2.07581	5e-05	0.00543369	2.09611	-0.424982	-0.704811	0.1509	0.839491	0.431984	-2.70364	-3.16495	0.0001	0.00973313	1.16499	-1.27237	-1.99671	0.0003	0.0235774	0.880281	-1.67666	-2.40364	5e-05	0.00543369
Mical3	7.76422	8.34689	0.104398	0.2836	0.930439	7.9909	0.0415176	0.211385	0.66865	0.997626	7.67681	-0.0163344	-0.0827212	0.8687	0.997626	9.84915	0.343159	1.77364	0.0004	0.0293995	8.88963	0.195283	1.00252	0.04425	0.58061
Mitf	3.49431	2.53711	-0.461822	0.003	0.126663	3.3257	-0.071349	-0.230823	0.65075	0.997626	2.28182	-0.614823	-1.93157	5e-05	0.00543369	2.86914	-0.284387	-0.902333	0.07805	0.712356	2.05673	-0.764658	-2.22193	5e-05	0.00543369
Mmp14	6.23536	5.28075	-0.239729	0.10035	0.76737	3.92011	-0.669578	-2.17734	5e-05	0.00543369	2.30849	-1.43352	-4.08376	5e-05	0.00543369	2.85158	-1.12871	-3.3761	5e-05	0.00543369	3.12903	-0.994755	-3.06741	5e-05	0.00543369
Mmp2	2.64057	3.86814	0.550791	0.00135	0.0724044	2.80186	0.0855398	0.243548	0.6278	0.997291	1.99038	-0.407806	-1.08741	0.0314	0.496431	1.60117	-0.721719	-1.80884	0.00055	0.0373416	1.58527	-0.736119	-1.84994	0.00045	0.032114
Mobp	65.2999	60.4664	-0.110947	0.2562	0.918546	69.2932	0.0856319	0.432474	0.384	0.962298	81.6982	0.323224	1.62352	0.0009	0.0540988	71.703	0.134953	0.675623	0.17275	0.861875	82.5893	0.338873	1.70944	0.00065	0.042375
Mog	47.0122	46.2368	-0.0239924	0.81165	0.997626	49.8921	0.0857759	0.425913	0.3936	0.964584	60.94	0.374355	1.87018	0.00015	0.0136376	47.531	0.015836	0.0781174	0.87445	0.997626	57.4912	0.290307	1.44777	0.00385	0.149152
Mpp3	19.4293	11.7277	-0.728306	5e-05	0.00543369	13.6561	-0.508682	-2.36858	5e-05	0.00543369	13.6839	-0.505752	-2.37617	5e-05	0.00543369	15.3968	-0.335596	-1.41181	0.007	0.219063	13.3742	-0.538773	-2.59809	5e-05	0.00543369
Mpp4	6.2258	0.400241	-3.95932	5e-05	0.00543369	3.62859	-0.778851	-1.95951	0.0001	0.00973313	0.418483	-3.89502	-6.10884	5e-05	0.00543369	1.87594	-1.73065	-2.13778	0.02515	0.446846	0.591108	-3.39677	-5.91229	5e-05	0.00543369
Mrc2	2.69513	2.22923	-0.273814	0.0544	0.630912	2.5845	-0.06047	-0.218846	0.65925	0.997626	2.30444	-0.225939	-0.79593	0.1095	0.783741	2.51639	-0.0990037	-0.353367	0.48385	0.981541	1.7799	-0.59856	-1.99068	0.00025	0.0204163
Msi1	7.82145	7.6835	-0.0256729	0.8252	0.997626	7.51948	-0.0568036	-0.235307	0.63325	0.997626	5.70387	-0.455496	-1.79402	0.0003	0.0235774	7.48211	-0.0639906	-0.265184	0.59405	0.994582	7.24456	-0.110538	-0.45614	0.35755	0.955463
Msx1	5.01941	6.68777	0.414008	0.01395	0.327486	6.05647	0.270961	0.803937	0.1092	0.783475	4.74044	-0.082496	-0.234427	0.64455	0.997626	4.5136	-0.153239	-0.430214	0.38505	0.962522	2.92886	-0.777177	-1.98208	5e-05	0.00543369
Mthfd1l	6.35519	7.11021	0.161958	0.1547	0.844482	7.38851	0.21735	0.948571	0.0537	0.628322	8.22284	0.371703	1.64483	0.0008	0.0494744	7.25206	0.190457	0.828962	0.0981	0.762623	7.9491	0.322858	1.42151	0.0049	0.175507
Mtmr2	19.9334	18.8769	-0.0785656	0.4299	0.972191	23.4784	0.236142	1.19471	0.01715	0.366572	26.5911	0.415753	2.12276	5e-05	0.00543369	24.2407	0.282242	1.43016	0.0049	0.175507	24.7354	0.31139	1.58124	0.00205	0.0977088
Mt-nd4l	839.297	935.676	0.156828	0.16675	0.856232	899.565	0.100046	0.419632	0.3986	0.966169	742.198	-0.177377	-0.707243	0.14835	0.83769	1167.8	0.476544	1.91327	5e-05	0.00543369	1120.82	0.417303	1.70473	0.0008	0.0494744
Mtss1l	27.3481	30.815	0.172193	0.05975	0.653359	27.9199	0.0298551	0.162132	0.7441	0.997626	21.711	-0.333014	-1.79651	0.0004	0.0293995	29.416	0.10516	0.571516	0.2506	0.916741	24.5477	-0.155853	-0.846448	0.09115	0.746213
Mxd1	4.75389	4.7722	0.00554607	0.9616	0.997626	5.03673	0.083377	0.349461	0.476	0.980433	5.47864	0.20471	0.868938	0.07735	0.710226	6.53917	0.459998	1.99878	5e-05	0.00543369	5.84586	0.298307	1.27625	0.0097	0.266915
Myo10	10.373	8.772	-0.241862	0.24295	0.91321	8.8158	-0.234676	-1.12646	0.0252	0.44733	5.24211	-0.984621	-2.03053	0.00045	0.032114	4.22955	-1.29426	-0.885797	0.13945	0.827485	7.7671	-0.417391	-0.485884	0.2636	0.921614
Myo18a	19.6646	16.3269	-0.268351	0.0029	0.123927	14.8678	-0.403412	-2.21359	5e-05	0.00543369	16.5878	-0.245481	-1.349	0.0063	0.205953	18.7257	-0.07058	-0.388515	0.42815	0.972138	16.0857	-0.289826	-1.5916	0.0012	0.0664283
Ncln	17.2218	19.0246	0.143632	0.14095	0.830022	18.5403	0.106426	0.545798	0.26975	0.924363	13.0447	-0.400767	-1.99708	5e-05	0.00543369	20.0044	0.21608	1.1159	0.0262	0.456832	12.8293	-0.424796	-2.10349	0.0001	0.00973313
Ncor2	6.94378	7.75552	0.159502	0.22325	0.902796	6.59648	-0.0740249	-0.270176	0.5863	0.994277	4.42019	-0.651614	-2.56882	5e-05	0.00543369	8.39729	0.274203	1.1218	0.024	0.436876	4.60802	-0.591575	-1.84986	0.00065	0.042375
Ndufs7	28.9802	41.8318	0.529531	5e-05	0.00543369	37.9093	0.387482	1.70778	0.0007	0.0449148	22.301	-0.377959	-1.53962	0.00245	0.110396	38.4454	0.40774	1.8051	0.00035	0.0264921	20.9116	-0.470764	-1.89825	0.0002	0.0171711
Neurod4	2.06878	0.314498	-2.71766	5e-05	0.00543369	3.28679	0.6679	1.65388	0.00085	0.0516992	0.31102	-2.7337	-4.40664	5e-05	0.00543369	2.32283	0.167106	0.399686	0.41835	0.970652	0.297389	-2.79836	-4.49605	5e-05	0.00543369
Nfkbia	7.55142	8.41179	0.155664	0.3137	0.941127	10.2214	0.436778	1.47446	0.0038	0.147944	13.5994	0.848727	2.98529	5e-05	0.00543369	10.6309	0.493446	1.67442	0.001	0.0584132	7.99019	0.0814812	0.262455	0.607	0.995555
Nhlh1	3.01871	1.90267	-0.665911	0.0011	0.0622957	2.0089	-0.587531	-1.4648	0.00435	0.162672	1.71785	-0.813327	-1.96186	0.00025	0.0204163	2.06987	-0.544396	-1.36727	0.0065	0.209673	2.42691	-0.314816	-0.816972	0.10315	0.773489
Nid1	4.61722	4.07987	-0.178502	0.12635	0.810095	4.32399	-0.0946618	-0.413657	0.4031	0.967612	4.50733	-0.0347528	-0.151205	0.76415	0.997626	4.03553	-0.194268	-0.822622	0.0986	0.763415	3.39368	-0.444175	-1.85622	0.00015	0.0136376
Nnat	128.903	171.507	0.411975	0.00015	0.0136376	170.048	0.399657	1.8016	0.00025	0.0204163	130.172	0.0141288	0.0487036	0.91755	0.997626	159.321	0.305647	1.2914	0.0096	0.265402	138.227	0.100749	0.452647	0.3618	0.956552
Notch2	9.24048	10.093	0.127321	0.17875	0.867001	9.23748	-0.000469079	-0.00251726	0.9971	0.998056	7.7162	-0.260078	-1.37772	0.0053	0.184921	8.46753	-0.126027	-0.67155	0.17985	0.867911	6.98071	-0.404594	-2.13436	5e-05	0.00543369
Npas4	1.77471	1.40478	-0.337242	0.157	0.84652	0.996045	-0.8333	-1.62491	0.00165	0.0838437	0.720016	-1.30148	-2.3535	0.0001	0.00973313	0.870553	-1.02758	-1.94339	0.00025	0.0204163	0.963291	-0.881541	-1.70962	0.0012	0.0664283
Nr1d2	15.3822	15.0705	-0.0295351	0.7737	0.997626	16.8592	0.132275	0.643067	0.1993	0.886136	21.5183	0.484302	2.44579	5e-05	0.00543369	16.2478	0.0789892	0.38509	0.4371	0.972918	12.7433	-0.271522	-1.29784	0.00865	0.250098
Nr2f6	4.95391	7.36384	0.57189	0.0004	0.0293995	6.2545	0.336326	0.996867	0.04525	0.586039	3.77711	-0.391283	-1.05254	0.0359	0.527294	5.69253	0.200502	0.585317	0.2438	0.913581	3.34152	-0.568061	-1.48451	0.0032	0.132197
Nr4a3	11.754	10.2187	-0.20195	0.03785	0.540295	8.57683	-0.454639	-2.26666	5e-05	0.00543369	8.23546	-0.513234	-2.54266	5e-05	0.00543369	10.3545	-0.1829	-0.929892	0.0584	0.647693	10.1313	-0.214336	-1.08611	0.02815	0.473207
Nradd	1.62983	0.538346	-1.59812	0.00185	0.090592	0.841365	-0.953919	-1.28449	0.01235	0.306775	0.405872	-2.00563	-2.14514	0.0005	0.0346855	0.722152	-1.17435	-1.48389	0.00835	0.244723	0.503426	-1.69487	-1.98473	0.00135	0.0724044
Nt5e	5.1001	4.30554	-0.24433	0.0785	0.713126	6.09951	0.258168	0.987263	0.044	0.579036	6.89125	0.434241	1.69025	0.00075	0.0471862	5.99065	0.232187	0.884202	0.07415	0.700748	6.09192	0.256372	0.980376	0.04755	0.597779
Nwd1	6.91164	7.84739	0.183187	0.0818	0.721977	6.68303	-0.0485257	-0.225651	0.64845	0.997626	7.03086	0.0246742	0.115396	0.81575	0.997626	9.36572	0.438362	2.11554	5e-05	0.00543369	8.1708	0.24145	1.14815	0.0215	0.413577
Nyap2	6.90224	8.41588	0.286049	0.01615	0.355404	8.41515	0.285924	1.18469	0.017	0.364753	8.81016	0.352103	1.46838	0.00315	0.13075	9.50566	0.461722	1.94709	0.0001	0.00973313	8.68356	0.331222	1.37931	0.00525	0.183774
Ociad1	84.838	73.3854	-0.209218	0.02195	0.417906	68.0947	-0.317168	-1.73028	0.00055	0.0373416	73.3193	-0.210517	-1.15156	0.02075	0.405901	72.7423	-0.221915	-1.21395	0.0152	0.34383	71.41	-0.248585	-1.35791	0.00705	0.220131
Olfm2	2.89412	3.90662	0.432799	0.00115	0.0643855	3.97224	0.456831	1.73814	0.0007	0.0449148	3.20131	0.145541	0.534025	0.28725	0.931481	4.14693	0.51892	1.99354	0.0001	0.00973313	3.00268	0.0531298	0.193418	0.69595	0.997626
Olfml2a	2.71369	2.56547	-0.0810335	0.54025	0.989848	2.30208	-0.237317	-0.860069	0.0846	0.730779	2.10479	-0.366576	-1.29957	0.01	0.272155	1.97804	-0.456185	-1.58841	0.00245	0.110396	1.68825	-0.684723	-2.31674	5e-05	0.00543369
Olfml3	4.44757	3.19798	-0.475856	0.0163	0.356808	4.60432	0.049969	0.137126	0.7874	0.997626	4.05142	-0.134589	-0.359879	0.4714	0.979419	4.10712	-0.11489	-0.30711	0.54015	0.989848	2.76693	-0.684734	-1.69682	0.00065	0.042375
Paqr8	25.6162	25.779	0.0091427	0.93075	0.997626	25.4673	-0.00841076	-0.0406547	0.9355	0.997626	23.2102	-0.142295	-0.680331	0.1724	0.861565	34.1509	0.414866	2.0596	5e-05	0.00543369	25.6679	0.00291038	0.0140888	0.97975	0.997626
Parvb	15.8748	16.8481	0.0858457	0.37225	0.959585	13.0729	-0.280162	-1.43002	0.00365	0.144077	10.9152	-0.540408	-2.71069	5e-05	0.00543369	11.3325	-0.486279	-2.44515	5e-05	0.00543369	13.3248	-0.252628	-1.29362	0.0094	0.262177
Pbxip1	18.9651	20.1878	0.0901351	0.3486	0.952825	19.5649	0.0449225	0.232701	0.6406	0.997626	15.334	-0.306612	-1.55739	0.0017	0.0857931	15.7424	-0.268687	-1.3666	0.006	0.199603	13.3705	-0.504297	-2.52257	5e-05	0.00543369
Pcdh8	7.37579	10.1976	0.467365	5e-05	0.00543369	8.42158	0.191294	0.82411	0.0996	0.765755	5.17679	-0.510738	-2.02843	5e-05	0.00543369	7.76583	0.0743426	0.314829	0.5302	0.989133	5.07327	-0.539881	-2.13424	0.0001	0.00973313
Pcolce	3.73084	3.19474	-0.223799	0.30395	0.937656	3.85316	0.0465427	0.110733	0.8241	0.997626	3.1444	-0.246715	-0.505217	0.3183	0.942646	3.00456	-0.312343	-0.694959	0.16105	0.850987	1.44992	-1.36353	-2.6153	5e-05	0.00543369
Pcp4	212.191	229.915	0.115738	0.2044	0.890507	233.276	0.136671	0.737339	0.13765	0.825294	248.589	0.228397	1.23462	0.01305	0.316661	211.033	-0.0078956	-0.0424334	0.93255	0.997626	266.521	0.328887	1.77139	0.0005	0.0346855
Pdap1	39.715	31.5589	-0.331636	0.0011	0.0622957	29.9176	-0.408688	-1.97057	5e-05	0.00543369	33.5061	-0.245259	-1.19924	0.0161	0.354767	36.5096	-0.121407	-0.599422	0.2262	0.903786	30.8954	-0.362295	-1.75204	0.00055	0.0373416
Pdc	3.01516	0.0896364	-5.07201	0.1002	0.767069	6.10658	1.01813	2.14833	0.0003	0.0235774	0.0176222	-7.4187	-1.08931	0.0501	0.610702	1.22321	-1.30156	-2.0788	0.001	0.0584132	0.0331607	-6.50662	-1.7917	0.10095	0.768645
Pde6c	1.68249	0.0390655	-5.42856	0.1537	0.842826	2.58793	0.621195	1.31172	0.0126	0.310274	0.0466726	-5.17188	-2.77807	0.00015	0.0136376	0.899809	-0.90291	-1.57635	0.0051	0.180316	0.0296356	-5.82713	-2.88033	0.24475	0.914149
Pdia4	23.2064	21.1984	-0.130573	0.18265	0.871407	18.4772	-0.328777	-1.65598	0.0007	0.0449148	18.1036	-0.358245	-1.80196	0.0003	0.0235774	22.2071	-0.0635057	-0.325828	0.50995	0.986153	21.9709	-0.0789318	-0.404057	0.4174	0.970261
Pdzd2	4.56156	3.97193	-0.199685	0.05345	0.627233	4.20394	-0.117783	-0.568882	0.2452	0.914311	5.41272	0.246827	1.22343	0.01305	0.316661	5.99127	0.393337	1.95902	5e-05	0.00543369	5.80038	0.346621	1.72622	0.00045	0.032114
Pear1	2.34223	2.20117	-0.0896144	0.57965	0.994148	1.90442	-0.29853	-0.900257	0.07405	0.700481	1.59785	-0.551749	-1.59627	0.00165	0.0838437	1.99941	-0.22831	-0.689272	0.1719	0.861439	1.32864	-0.817935	-2.27937	5e-05	0.00543369
Penk	15.3128	16.4052	0.0994197	0.46615	0.978213	15.3486	0.00337676	0.0121346	0.98235	0.997626	13.6204	-0.168961	-0.635901	0.2056	0.891271	15.6693	0.0332015	0.123128	0.805	0.997626	20.7938	0.441416	1.69097	0.0005	0.0346855
Per1	6.61591	7.20581	0.123219	0.26415	0.921652	9.25089	0.483651	2.23473	5e-05	0.00543369	9.23083	0.48052	2.22096	5e-05	0.00543369	9.24694	0.483036	2.23235	5e-05	0.00543369	7.5131	0.183468	0.827013	0.0972	0.76074
Per2	6.24291	6.87249	0.138614	0.17355	0.862635	7.68462	0.299755	1.47365	0.00275	0.11942	7.91463	0.342303	1.68745	0.00055	0.0373416	8.67167	0.47409	2.35423	5e-05	0.00543369	6.52998	0.0648594	0.31387	0.5225	0.988049
Per3	5.43587	5.64597	0.0547099	0.6221	0.996902	7.73513	0.508915	2.3703	5e-05	0.00543369	7.6712	0.496941	2.30492	5e-05	0.00543369	7.29951	0.425288	1.96735	0.0002	0.0171711	5.52162	0.0225801	0.100969	0.83605	0.997626
Pi4k2a	14.0524	9.90735	-0.504247	5e-05	0.00543369	9.55824	-0.556001	-2.10557	0.00015	0.0136376	11.5985	-0.276884	-1.09244	0.0282	0.473508	10.7443	-0.387241	-1.50544	0.00265	0.116341	11.4329	-0.297627	-1.17126	0.01695	0.36431
Pianp	6.30223	7.65238	0.280047	0.05275	0.623703	7.08264	0.168425	0.599281	0.23415	0.908367	6.0825	-0.0511983	-0.175042	0.72715	0.997626	9.2882	0.559537	2.06747	0.00015	0.0136376	7.00529	0.152582	0.534278	0.28345	0.930339
Pip5k1c	21.3712	29.7466	0.477055	0.01895	0.38699	22.3431	0.0641569	0.104053	0.82325	0.997626	9.57199	-1.15878	-1.99382	0.0004	0.0293995	28.5379	0.417207	1.06592	0.04065	0.558697	14.0454	-0.605578	-0.998623	0.0602	0.655001
Pitpnm3	4.92161	5.57939	0.180976	0.08145	0.72064	5.19527	0.0780667	0.369386	0.4533	0.975968	4.58486	-0.102254	-0.474749	0.34125	0.950811	6.30448	0.357245	1.72322	0.00065	0.042375	4.98239	0.017706	0.0834436	0.8687	0.997626
Pla2g5	3.59329	4.47152	0.315459	0.1135	0.790196	4.64434	0.370165	0.937798	0.0613	0.659819	2.10478	-0.771637	-1.68008	0.00145	0.0764128	2.20483	-0.704637	-1.52314	0.00305	0.128064	1.09901	-1.70911	-3.08111	5e-05	0.00543369
Plagl1	1.57826	2.39522	0.601822	0.0005	0.0346855	2.25058	0.51196	1.49543	0.00385	0.149152	1.6791	0.0893526	0.24723	0.622	0.996902	2.13781	0.437797	1.26322	0.01345	0.321149	1.7532	0.151649	0.423523	0.3986	0.966169
Plcxd3	11.8372	13.2265	0.1601	0.1724	0.861565	16.079	0.441848	1.89195	5e-05	0.00543369	13.5524	0.195217	0.816292	0.10035	0.76737	13.8302	0.22449	0.942759	0.0581	0.64631	11.9885	0.0183208	0.0752328	0.8805	0.997626
Plekha2	5.35726	5.11943	-0.0655115	0.5543	0.991377	6.22842	0.217372	1.0004	0.04455	0.58215	7.13079	0.412567	1.92744	0.0002	0.0171711	5.96542	0.155128	0.710169	0.15645	0.846107	6.76052	0.335639	1.55944	0.002	0.0960631
Plekhd1	3.54289	3.21142	-0.141714	0.3607	0.95618	2.47328	-0.518499	-1.58286	0.00195	0.0942564	2.27361	-0.639941	-1.91545	0.00025	0.0204163	2.0759	-0.771188	-2.26525	5e-05	0.00543369	2.80705	-0.33587	-1.05382	0.0384	0.543998
Plekhg1	10.7083	9.54899	-0.165312	0.08005	0.717291	8.35324	-0.358325	-1.87273	5e-05	0.00543369	8.9733	-0.255022	-1.33849	0.00825	0.242667	10.0303	-0.0943637	-0.498989	0.3156	0.941928	10.7558	0.00638054	0.0338712	0.94375	0.997626
Plxnd1	4.58322	4.80562	0.0683608	0.5404	0.989848	4.34207	-0.0779771	-0.348263	0.48425	0.98167	3.52559	-0.378498	-1.63699	0.00125	0.0682671	4.02629	-0.186911	-0.82668	0.0974	0.761017	3.32691	-0.462178	-1.97996	5e-05	0.00543369
Polk	1.92228	2.00513	0.0608799	0.79905	0.997626	1.91449	-0.00585981	-0.0127628	0.97305	0.997626	3.18025	0.726323	1.95426	0.00045	0.032114	2.63109	0.452845	1.0918	0.03035	0.488905	2.59326	0.43195	1.08181	0.031	0.493746
Ppp1r14a	5.77407	10.285	0.832885	0.0004	0.0293995	8.77975	0.604591	1.31257	0.0092	0.259265	4.64603	-0.313591	-0.607196	0.2277	0.904676	9.53308	0.723352	1.58513	0.00205	0.0977088	4.84431	-0.253297	-0.496156	0.3227	0.944407
Ppp1r15b	14.7665	14.6205	-0.0143399	0.879	0.997626	16.4628	0.156885	0.852587	0.08695	0.73694	18.5737	0.330935	1.80347	0.0003	0.0235774	16.8209	0.187925	1.02124	0.04165	0.564905	17.7645	0.266669	1.45054	0.0038	0.147944
Ppp1r16b	23.563	16.6799	-0.498417	5e-05	0.00543369	15.6442	-0.590901	-2.98299	5e-05	0.00543369	19.5526	-0.269167	-1.38853	0.00525	0.183774	21.4049	-0.138585	-0.721042	0.14735	0.836528	16.603	-0.505081	-2.56728	5e-05	0.00543369
Prdx6	79.1997	90.0461	0.185169	0.0414	0.563458	92.0375	0.216727	1.18349	0.01815	0.377614	92.5262	0.224367	1.2247	0.0143	0.332559	96.2882	0.281865	1.5402	0.00195	0.0942564	97.8467	0.305027	1.66764	0.00055	0.0373416
Prkg2	1.1663	2.22563	0.932275	5e-05	0.00543369	2.13145	0.869896	2.33061	5e-05	0.00543369	2.1271	0.866951	2.32075	5e-05	0.00543369	1.38195	0.244769	0.6107	0.22085	0.901789	1.67597	0.523058	1.34596	0.0076	0.230029
Prpf8	3.21971	9.86428	1.61528	0.0001	0.00973313	6.41705	0.99498	0.761305	0.14115	0.830159	2.83918	-0.181456	-0.202891	0.6917	0.997626	7.18453	1.15797	1.09594	0.04125	0.562422	3.71156	0.205095	0.232736	0.64495	0.997626
Prr12	4.05138	4.65439	0.200179	0.07	0.688562	4.14645	0.033463	0.147892	0.7672	0.997626	2.69514	-0.588054	-2.42863	5e-05	0.00543369	4.41739	0.124779	0.557036	0.2637	0.921614	3.30229	-0.294946	-1.2646	0.0121	0.303698
Prr32	6.59294	11.8292	0.843356	5e-05	0.00543369	10.8993	0.725237	2.01406	0.0001	0.00973313	7.5462	0.194829	0.509575	0.30035	0.936422	5.11114	-0.367275	-0.882121	0.08005	0.717291	3.31206	-0.993191	-2.16368	5e-05	0.00543369
Prr36	1.36143	2.39894	0.817276	0.0011	0.0622957	2.1139	0.634788	1.41291	0.00795	0.237214	1.20813	-0.17234	-0.349327	0.48355	0.981515	2.77621	1.02799	2.3711	5e-05	0.00543369	1.78118	0.38771	0.843786	0.09675	0.759485
Prr5	1.43772	1.40802	-0.0301142	0.8628	0.997626	1.8611	0.372371	1.11726	0.02735	0.466742	2.4089	0.744589	2.32983	5e-05	0.00543369	2.72836	0.924248	2.94996	5e-05	0.00543369	1.89022	0.394763	1.18611	0.0192	0.3896
Prr7	2.23456	4.97891	1.15584	0.00025	0.0204163	3.58524	0.682079	1.18587	0.0187	0.384145	1.08352	-1.04426	-1.43156	0.00855	0.248486	3.47657	0.637674	1.09843	0.02805	0.4723	1.05728	-1.07963	-1.45886	0.0052	0.18262
Prrc2a	31.2224	32.4023	0.0535153	0.5712	0.992765	31.1443	-0.00361332	-0.0187413	0.9692	0.997626	24.4814	-0.350892	-1.84328	0.00035	0.0264921	32.4438	0.0553638	0.286641	0.56235	0.992233	26.0506	-0.261263	-1.3719	0.0062	0.203928
Psd	50.3572	60.8052	0.271997	0.00235	0.107345	56.5865	0.168261	0.89721	0.07245	0.695666	40.6098	-0.31037	-1.68922	0.00065	0.042375	59.8485	0.249119	1.33494	0.00665	0.212421	42.4765	-0.245533	-1.33147	0.00695	0.21799
Psmc3	47.2678	38.1559	-0.30895	0.00135	0.0724044	37.4608	-0.335476	-1.77185	0.0003	0.0235774	43.7289	-0.112269	-0.598737	0.2294	0.905257	42.4812	-0.154032	-0.820433	0.0977	0.761847	41.841	-0.175939	-0.936272	0.05935	0.651946
Ptgds	688.686	440.577	-0.644451	5e-05	0.00543369	590.042	-0.223027	-1.05946	0.03435	0.51672	606.107	-0.184274	-0.761031	0.13015	0.814785	552.669	-0.31743	-1.2304	0.0171	0.365735	351.302	-0.971133	-4.45069	5e-05	0.00543369
Ptms	147.3	149.993	0.0261392	0.7709	0.997626	138.619	-0.0876259	-0.481437	0.3355	0.948672	110.346	-0.416716	-2.29025	5e-05	0.00543369	150.039	0.0265795	0.146423	0.7644	0.997626	116.171	-0.3425	-1.88517	0.00025	0.0204163
Ptrf	11.3435	9.8196	-0.208135	0.05325	0.626163	10.0034	-0.181387	-0.853565	0.08845	0.740422	9.38009	-0.274197	-1.27049	0.01155	0.296035	9.55307	-0.247835	-1.14412	0.0218	0.41636	7.43719	-0.609041	-2.73346	5e-05	0.00543369
Rab8b	16.3912	14.4136	-0.18549	0.04695	0.594194	12.6211	-0.37708	-1.9911	5e-05	0.00543369	15.4351	-0.0867105	-0.462777	0.34955	0.953025	15.9755	-0.0370637	-0.198429	0.6902	0.997626	16.9103	0.0449829	0.241307	0.6278	0.997291
Rala	26.0615	21.4398	-0.281627	0.022	0.418385	18.5633	-0.489466	-1.89648	0.0002	0.0171711	20.7904	-0.326003	-1.29106	0.0097	0.266915	21.3412	-0.288279	-1.14888	0.01865	0.383586	20.1042	-0.37442	-1.47129	0.00295	0.125224
Ralgds	10.2379	11.2609	0.137403	0.17245	0.861664	12.2169	0.254957	1.25596	0.0119	0.30121	12.8562	0.328552	1.62563	0.00145	0.0764128	13.4068	0.38905	1.93198	0.00025	0.0204163	12.4517	0.282426	1.39369	0.0055	0.1896
Ranbp3l	4.02018	2.86822	-0.487104	0.0105	0.280235	3.31832	-0.27681	-0.752444	0.135	0.821805	2.79091	-0.526528	-1.36428	0.00645	0.208831	3.64482	-0.141413	-0.388387	0.4394	0.97333	2.0441	-0.975797	-2.38085	5e-05	0.00543369
Rapgef5	37.6777	37.624	-0.00205869	0.9808	0.997626	43.0552	0.192477	1.03978	0.0358	0.526546	47.3675	0.330187	1.77187	0.00065	0.042375	40.1969	0.093373	0.505165	0.30015	0.936365	45.6578	0.277149	1.49126	0.0028	0.121101
Rasl11a	5.54511	4.68185	-0.244138	0.258	0.918793	3.77024	-0.55656	-1.23688	0.01415	0.330373	3.48522	-0.669968	-1.46488	0.0041	0.155943	3.53359	-0.650082	-1.42277	0.006	0.199603	2.96428	-0.903533	-1.86914	0.00045	0.032114
Rbm3	25.9456	27.4762	0.0826945	0.5779	0.993739	35.9454	0.470319	1.41726	0.0058	0.195793	39.5568	0.608438	2.1297	5e-05	0.00543369	29.0954	0.165305	0.567577	0.25565	0.918356	26.613	0.0366422	0.115955	0.81525	0.997626
Rbm47	1.65539	1.94593	0.23329	0.31595	0.942072	1.40186	-0.239831	-0.487623	0.32725	0.945614	0.8887	-0.897403	-1.66263	0.00185	0.090592	1.31953	-0.327146	-0.649971	0.18875	0.878066	0.61766	-1.42229	-2.33585	5e-05	0.00543369
Rbp4	19.9402	14.6323	-0.44652	0.0025	0.111837	16.8883	-0.239649	-0.855477	0.0839	0.728761	17.3436	-0.201273	-0.713491	0.15055	0.839289	17.6412	-0.17673	-0.624072	0.21025	0.894503	13.4381	-0.56935	-1.91346	0.00035	0.0264921
Rcan2	22.5465	25.5327	0.179448	0.17655	0.864919	26.5611	0.236413	0.843728	0.09335	0.751132	33.8762	0.587371	2.17693	5e-05	0.00543369	30.799	0.449983	1.54325	0.0028	0.121101	28.8433	0.355337	1.24902	0.0144	0.333701
Reck	6.02686	5.71179	-0.0774656	0.5045	0.985102	7.05949	0.228157	1.016	0.04005	0.554553	5.53375	-0.12315	-0.52888	0.2848	0.930576	6.37027	0.0799461	0.348813	0.48245	0.981351	4.40006	-0.453883	-1.87254	0.0003	0.0235774
Rgs9	3.07015	2.42202	-0.342097	0.0773	0.709933	3.28307	0.0967373	0.262405	0.59995	0.994802	1.65587	-0.890718	-2.11166	0.0001	0.00973313	2.26104	-0.441326	-1.1111	0.02625	0.457129	3.70615	0.271611	0.745754	0.1353	0.822019
Rhpn2	2.41924	2.31853	-0.0613452	0.75755	0.997626	1.91975	-0.333636	-0.847095	0.09315	0.750785	1.4533	-0.735226	-1.74509	0.0007	0.0449148	1.72852	-0.485018	-1.20542	0.0182	0.378121	2.21104	-0.129831	-0.307496	0.52905	0.989133
Rlbp1	8.96728	9.1419	0.0278243	0.8128	0.997626	8.09046	-0.148449	-0.598113	0.2253	0.903356	7.27145	-0.302428	-1.19333	0.01525	0.344202	6.47955	-0.468776	-1.80798	0.00025	0.0204163	8.11487	-0.144102	-0.580416	0.2374	0.910125
Rnd2	23.7483	18.26	-0.379132	0.00115	0.0643855	16.8403	-0.4959	-2.12181	5e-05	0.00543369	17.8967	-0.408132	-1.75946	0.00055	0.0373416	19.4044	-0.29144	-1.27602	0.01105	0.288485	18.0711	-0.39414	-1.70622	0.0007	0.0449148
Rnf126	9.45046	12.7723	0.434557	0.0018	0.0891614	11.9126	0.334031	1.20018	0.0153	0.344968	8.07478	-0.226962	-0.7588	0.12605	0.8098	13.0597	0.466665	1.70338	0.00065	0.042375	7.17645	-0.397113	-1.29309	0.01	0.272155
Rnf19a	12.9696	13.8399	0.0936977	0.3192	0.943086	15.6922	0.274913	1.44225	0.00345	0.138878	16.4946	0.34686	1.8236	0.00025	0.0204163	15.2393	0.232662	1.21856	0.01325	0.318566	15.8775	0.291849	1.53193	0.0021	0.099449
Robo3	3.56527	2.82749	-0.334488	0.00895	0.2553	2.61269	-0.448471	-1.72232	0.0005	0.0346855	2.91808	-0.28899	-1.13391	0.023	0.427883	3.4967	-0.0280166	-0.113713	0.81835	0.997626	3.24431	-0.136099	-0.544672	0.26845	0.924009
Rom1	5.98309	2.10214	-1.50903	5e-05	0.00543369	5.67089	-0.0773164	-0.203039	0.6832	0.997626	1.44656	-2.04826	-4.15624	5e-05	0.00543369	3.1926	-0.906158	-2.1495	5e-05	0.00543369	1.83168	-1.70772	-3.66255	5e-05	0.00543369
Rpl27a	22.3094	19.6831	-0.180693	0.1532	0.842316	20.8084	-0.100485	-0.402518	0.4146	0.969855	20.3196	-0.134781	-0.536845	0.2746	0.926632	16.0651	-0.473721	-1.78809	0.00025	0.0204163	18.0295	-0.307287	-1.19339	0.0151	0.342422
Rplp1	132.849	172.767	0.379041	0.0002	0.0171711	152.743	0.201318	0.995947	0.04305	0.573605	93.793	-0.502234	-2.37117	5e-05	0.00543369	155.953	0.231329	1.14396	0.02035	0.401471	103.82	-0.355696	-1.70651	0.00055	0.0373416
Rps16	42.5326	31.5578	-0.430569	0.0001	0.00973313	32.0863	-0.406612	-1.74174	0.00065	0.042375	41.3254	-0.0415376	-0.184925	0.7133	0.997626	36.9096	-0.204574	-0.896316	0.0721	0.694793	38.332	-0.150019	-0.660997	0.1818	0.870697
Rtn4r	15.9996	20.1481	0.332608	0.00185	0.090592	16.1614	0.0145186	0.062897	0.89795	0.997626	11.6732	-0.45484	-1.87507	5e-05	0.00543369	18.9945	0.247546	1.09736	0.02285	0.426404	12.12	-0.400645	-1.66116	0.0004	0.0293995
Sat1	60.2724	61.3136	0.024708	0.78945	0.997626	59.1399	-0.027367	-0.143936	0.76735	0.997626	58.715	-0.0377693	-0.198443	0.6867	0.997626	48.1012	-0.325426	-1.68544	0.00055	0.0373416	57.1832	-0.0759059	-0.398434	0.41695	0.970209
Scaf1	14.4615	17.5112	0.276055	0.0035	0.140173	16.4399	0.184982	0.962618	0.0531	0.62549	12.2097	-0.244196	-1.25153	0.0126	0.310274	18.2108	0.332575	1.74131	0.00065	0.042375	12.3259	-0.230525	-1.18169	0.0173	0.368376
Scamp5	21.1932	25.8397	0.28599	0.00635	0.206928	23.7892	0.166703	0.776298	0.1193	0.79955	18.8512	-0.168944	-0.736788	0.14065	0.82953	28.1272	0.408363	1.95775	5e-05	0.00543369	24.5262	0.21072	1.01087	0.0417	0.565031
Scand1	1.75513	5.5796	1.66859	5e-05	0.00543369	4.40862	1.32875	1.96749	0.00025	0.0204163	0.95532	-0.87752	-0.973961	0.05135	0.61648	4.99202	1.50805	2.28282	5e-05	0.00543369	1.48772	-0.238476	-0.307842	0.54385	0.989978
Scarb1	4.25451	3.62485	-0.231073	0.40035	0.966746	3.05152	-0.479466	-0.727891	0.14385	0.832851	1.62044	-1.39261	-2.02831	0.0006	0.0399094	3.67541	-0.211087	-0.322807	0.48945	0.982369	2.03946	-1.0608	-1.18213	0.04575	0.588573
SCARNA2	87.9951	154.792	0.814834	5e-05	0.00543369	153.251	0.800402	3.42622	5e-05	0.00543369	47.2744	-0.896363	-3.16389	5e-05	0.00543369	163.609	0.894756	3.86181	5e-05	0.00543369	66.6937	-0.399872	-1.52316	0.00225	0.103985
Scd1	7.30565	6.89595	-0.0832648	0.4361	0.972715	8.74388	0.25926	1.24192	0.013	0.316229	9.66119	0.403188	1.9486	0.0002	0.0171711	8.22429	0.170877	0.812007	0.105	0.77777	8.66612	0.246373	1.17878	0.01735	0.368543
Scgb1c1	9.02877	12.2279	0.437577	0.10925	0.783475	14.7412	0.707257	1.37682	0.0078	0.234279	8.0509	-0.165379	-0.28933	0.56125	0.992087	3.45897	-1.38419	-2.14228	0.0005	0.0346855	4.52256	-0.99739	-1.60994	0.0073	0.224491
Scrt1	3.01154	4.16631	0.468268	0.0207	0.405326	3.23795	0.104579	0.246407	0.62455	0.997149	2.21709	-0.441835	-0.971952	0.05175	0.618669	5.24454	0.800313	2.04526	5e-05	0.00543369	2.79035	-0.110056	-0.253103	0.6116	0.995807
Selm	66.8483	85.642	0.357428	0.0006	0.0399094	78.4707	0.231264	1.10787	0.0272	0.465259	55.8068	-0.260448	-1.19926	0.0151	0.342422	75.8148	0.18159	0.868227	0.07935	0.715448	54.6682	-0.290188	-1.3319	0.00735	0.225588
Serpinb9	9.53364	8.68653	-0.134247	0.32455	0.944778	8.34561	-0.19201	-0.696083	0.1602	0.850078	8.14595	-0.226944	-0.816928	0.1021	0.771179	6.78725	-0.490199	-1.70034	0.0006	0.0399094	7.59082	-0.328772	-1.16785	0.0195	0.392179
Serpinh1	20.8287	19.512	-0.0942103	0.3639	0.957266	15.7722	-0.401185	-1.80545	0.00055	0.0373416	13.9719	-0.576048	-2.65718	5e-05	0.00543369	18.2166	-0.193321	-0.896922	0.0722	0.694934	14.6972	-0.503028	-2.3453	5e-05	0.00543369
Sfrp1	3.11782	2.83263	-0.138393	0.3659	0.957595	2.5809	-0.272663	-0.871857	0.0794	0.715653	2.25558	-0.467039	-1.44489	0.00455	0.167366	2.76712	-0.172149	-0.547726	0.27035	0.924646	1.70399	-0.871618	-2.54407	5e-05	0.00543369
Sgk1	21.429	17.8004	-0.267654	0.0301	0.487675	31.8773	0.572967	2.61465	5e-05	0.00543369	49.9366	1.22053	5.65678	5e-05	0.00543369	36.2065	0.756685	3.19744	5e-05	0.00543369	25.9301	0.275067	1.20759	0.01505	0.341978
Shank1	24.1397	27.4311	0.184405	0.08135	0.72043	26.3212	0.124819	0.576686	0.25055	0.916741	18.0879	-0.416384	-1.96418	5e-05	0.00543369	31.5952	0.388301	1.76319	0.0001	0.00973313	21.6662	-0.155959	-0.722711	0.14925	0.838158
Shisa6	15.7936	12.2548	-0.365987	0.0027	0.1179	12.0796	-0.386767	-1.55438	0.00195	0.0942564	11.7699	-0.424236	-1.69112	0.00065	0.042375	15.206	-0.0546972	-0.228399	0.64545	0.997626	15.1473	-0.0602791	-0.252323	0.60765	0.995585
Sipa1l3	13.2629	12.1736	-0.123632	0.1689	0.858291	10.9035	-0.282601	-1.53107	0.00285	0.1225	9.31988	-0.509009	-2.74615	5e-05	0.00543369	13.4242	0.0174465	0.0948995	0.8436	0.997626	10.5307	-0.332791	-1.79943	0.00025	0.0204163
Slc12a7	1.56159	1.65984	0.0880299	0.616	0.996414	1.61742	0.0506791	0.143287	0.76925	0.997626	1.24816	-0.323212	-0.854219	0.08485	0.731572	1.43008	-0.126916	-0.34703	0.48155	0.981068	0.964403	-0.695307	-1.75162	0.00065	0.042375
Slc13a3	3.9125	2.88282	-0.44061	0.00645	0.208831	3.43408	-0.188167	-0.614716	0.2184	0.899994	3.72074	-0.0724994	-0.23766	0.6267	0.997206	4.30579	0.138187	0.459123	0.35895	0.955607	2.09229	-0.903008	-2.63432	5e-05	0.00543369
Slc13a4	13.2584	13.716	0.0489525	0.68705	0.997626	13.7168	0.0490361	0.213479	0.67175	0.997626	10.6219	-0.319856	-1.32612	0.00815	0.240957	9.33403	-0.506331	-2.00573	0.00015	0.0136376	5.81762	-1.1884	-4.35394	5e-05	0.00543369
Slc16a12	2.09913	2.72832	0.37822	0.0326	0.504483	3.71511	0.823614	2.43918	5e-05	0.00543369	3.62191	0.786957	2.32162	5e-05	0.00543369	2.64446	0.33318	0.932237	0.06185	0.661844	1.59595	-0.395373	-1.00201	0.0423	0.569076
Slc16a2	4.48138	6.65841	0.571234	5e-05	0.00543369	5.93604	0.405558	1.5246	0.00205	0.0977088	4.12047	-0.121134	-0.424313	0.4002	0.966746	4.5671	0.0273356	0.0977447	0.84625	0.997626	4.27651	-0.0675078	-0.238229	0.63425	0.997626
Slc17a6	7.40738	7.55931	0.0292925	0.78815	0.997626	7.24632	-0.0317149	-0.145112	0.77475	0.997626	9.95568	0.426557	1.9826	0.00015	0.0136376	8.62817	0.220091	1.02618	0.04075	0.559257	8.10235	0.129379	0.600507	0.22585	0.903703
Slc22a6	2.28815	1.5525	-0.559587	0.01465	0.336585	2.01126	-0.186082	-0.426192	0.3855	0.962522	2.16053	-0.0827915	-0.18927	0.70165	0.997626	2.06663	-0.146896	-0.327507	0.5068	0.985493	0.885277	-1.36998	-2.60638	5e-05	0.00543369
Slc27a1	15.2018	17.8572	0.232262	0.01735	0.368543	16.3673	0.106575	0.542065	0.2825	0.929692	13.661	-0.154185	-0.77518	0.12615	0.809957	16.7466	0.13962	0.711763	0.16195	0.851739	11.4822	-0.404851	-1.99028	0.0001	0.00973313
Slc2a12	3.07472	3.55566	0.209662	0.14775	0.837006	3.43287	0.158959	0.548232	0.26635	0.922452	2.82728	-0.121041	-0.401809	0.4212	0.970984	2.97684	-0.0466755	-0.155526	0.75045	0.997626	2.04509	-0.588294	-1.82273	0.00065	0.042375
Slc47a1	1.22632	0.528919	-1.21321	0.0012	0.0664282	0.896017	-0.452732	-0.745736	0.1358	0.822431	0.665286	-0.882284	-1.3217	0.0095	0.263905	0.807467	-0.602856	-0.945898	0.0594	0.65201	0.273763	-2.16333	-2.54973	0.00015	0.0136376
Slc4a2	9.35532	13.6954	0.549837	5e-05	0.00543369	11.8674	0.343146	1.6684	0.0009	0.0540988	8.14632	-0.199639	-0.937423	0.0589	0.649665	8.01109	-0.223788	-1.04085	0.0356	0.525538	5.60711	-0.738529	-3.2499	5e-05	0.00543369
Slc4a5	9.00679	11.6144	0.366832	0.0109	0.286407	9.05603	0.00786629	0.0204321	0.9655	0.997626	5.85023	-0.622521	-2.16295	0.0001	0.00973313	3.5283	-1.35204	-4.11454	5e-05	0.00543369	2.46389	-1.87007	-5.39774	5e-05	0.00543369
Slc5a7	1.43245	0.807501	-0.82695	0.0003	0.0235774	1.1574	-0.307603	-0.782114	0.11865	0.798604	1.12097	-0.35374	-0.889901	0.07825	0.712831	1.07191	-0.418296	-1.03647	0.04155	0.56449	1.08189	-0.404938	-1.00445	0.04575	0.588573
Slc6a13	4.20868	2.21043	-0.929039	5e-05	0.00543369	2.69968	-0.640576	-1.67271	0.0011	0.0622957	2.64117	-0.67219	-1.48478	0.00545	0.188344	3.02051	-0.478576	-1.0698	0.04795	0.599867	1.92505	-1.12847	-2.62776	5e-05	0.00543369
Slc6a17	4.85366	22.4124	2.20715	0.00075	0.0471862	12.8655	1.40636	1.39582	0.01435	0.333197	0.519692	-3.22335	-2.07791	0.12605	0.8098	20.7027	2.09267	2.35321	0.001	0.0584132	1.78701	-1.44153	-0.764801	0.0956	0.756702
Slc6a20	6.79927	5.47703	-0.311987	0.045	0.584663	5.45505	-0.317788	-1.02519	0.0381	0.542157	4.9206	-0.466546	-1.44551	0.0042	0.158622	4.70999	-0.529658	-1.62398	0.0018	0.0891614	2.76124	-1.30006	-3.54855	5e-05	0.00543369
Slco1a2	3.72629	5.73959	0.623206	5e-05	0.00543369	5.10223	0.453388	1.5362	0.00215	0.100966	3.05608	-0.28606	-0.887761	0.0701	0.688656	2.11347	-0.818128	-2.29165	5e-05	0.00543369	1.62697	-1.19555	-3.10493	5e-05	0.00543369
Slco1c1	29.3094	30.0767	0.037282	0.6847	0.997626	23.7101	-0.305862	-1.63566	0.0009	0.0540988	24.2238	-0.274935	-1.47281	0.0033	0.134748	22.8375	-0.359959	-1.9213	5e-05	0.00543369	25.2772	-0.213525	-1.14592	0.02085	0.406845
Sned1	2.9324	2.88321	-0.0244079	0.8538	0.997626	2.91749	-0.00735495	-0.0277001	0.95415	0.997626	2.61951	-0.162788	-0.594687	0.23115	0.906537	2.723	-0.106889	-0.390926	0.42845	0.972154	1.60426	-0.870179	-2.87509	5e-05	0.00543369
Snhg11	72.2913	55.3392	-0.38552	5e-05	0.00543369	50.6217	-0.514067	-2.78884	5e-05	0.00543369	57.9402	-0.319258	-1.74922	0.00035	0.0264921	64.0083	-0.175564	-0.96063	0.0509	0.614203	57.8494	-0.321521	-1.75887	0.0006	0.0399094
Snrnp70	55.3064	47.8025	-0.21036	0.07545	0.704704	45.4405	-0.283469	-1.13624	0.02375	0.435145	42.6009	-0.376564	-1.53018	0.00195	0.0942564	56.0975	0.0204877	0.0855125	0.86395	0.997626	39.9665	-0.468657	-1.87952	0.00015	0.0136376
Snrpd3	20.7021	14.7061	-0.493358	0.0022	0.102518	13.3856	-0.629096	-1.88327	0.00035	0.0264921	15.8003	-0.389826	-1.20248	0.01655	0.359677	17.7678	-0.22051	-0.699147	0.16625	0.855792	14.2367	-0.540157	-1.63302	0.00145	0.0764128
Soga3	20.1351	26.1666	0.378015	0.0001	0.00973313	21.065	0.0651345	0.336109	0.49325	0.983187	16.206	-0.313186	-1.59486	0.00145	0.0764128	26.9201	0.418972	2.20601	5e-05	0.00543369	18.4542	-0.125763	-0.64834	0.1914	0.880346
Sostdc1	9.97783	15.2033	0.607591	5e-05	0.00543369	16.6512	0.73883	2.86028	5e-05	0.00543369	10.2751	0.0423538	0.156087	0.7501	0.997626	7.19925	-0.47088	-1.57173	0.00195	0.0942564	4.2428	-1.23371	-3.62137	5e-05	0.00543369
Sowaha	4.07545	5.32541	0.385933	0.0361	0.528586	5.25271	0.366103	0.982164	0.0475	0.597373	2.74869	-0.568216	-1.35102	0.0081	0.23996	6.48524	0.670201	1.86595	0.00025	0.0204163	3.39842	-0.262097	-0.651836	0.19125	0.880219
Sox2	11.693	13.3237	0.188349	0.08935	0.741825	9.98308	-0.22809	-0.979535	0.04935	0.606701	8.80282	-0.40961	-1.71742	0.0006	0.0399094	11.4992	-0.0241148	-0.105773	0.8339	0.997626	13.0173	0.154783	0.690082	0.16255	0.852406
Spen	5.06764	4.41406	-0.19921	0.18005	0.868273	5.12138	0.0152177	0.067604	0.8921	0.997626	5.46804	0.109708	0.526941	0.29425	0.934478	6.55662	0.371638	1.65802	0.0008	0.0494744	5.20219	0.0378041	0.151081	0.756	0.997626
Sprn	8.64177	16.8648	0.964618	0.00035	0.0264921	13.7308	0.66802	1.27715	0.0124	0.307434	7.18827	-0.265682	-0.452271	0.36805	0.958271	15.3835	0.83198	1.61215	0.0014	0.0744262	8.0374	-0.104599	-0.181197	0.7172	0.997626
Sptbn4	10.1618	11.4968	0.178079	0.0536	0.627993	10.1533	-0.00121091	-0.00655213	0.9898	0.997626	7.56656	-0.425447	-2.27979	5e-05	0.00543369	11.8498	0.221703	1.20416	0.0162	0.35594	8.4483	-0.266424	-1.43833	0.0031	0.129426
Srcin1	10.3543	12.0715	0.221377	0.024	0.436876	10.5148	0.0221967	0.112004	0.8226	0.997626	8.02659	-0.36737	-1.81556	0.0005	0.0346855	13.3704	0.368809	1.88973	0.00035	0.0264921	8.80846	-0.233269	-1.16751	0.02	0.397692
Srgap3	27.8031	27.687	-0.00603631	0.94455	0.997626	24.3535	-0.191118	-1.05139	0.0348	0.51981	20.047	-0.471861	-2.59207	5e-05	0.00543369	27.9743	0.00885747	0.0486178	0.9214	0.997626	27.2907	-0.0268376	-0.147557	0.7658	0.997626
Ssbp4	17.456	25.2195	0.530816	5e-05	0.00543369	20.7093	0.246557	1.07052	0.03335	0.509473	12.8769	-0.438942	-1.764	0.00045	0.032114	22.719	0.380175	1.66706	0.0006	0.0399094	14.8829	-0.230071	-0.951145	0.05515	0.634217
Sst	76.5021	99.2773	0.375966	0.0001	0.00973313	89.4633	0.225797	1.08293	0.03005	0.487568	70.7793	-0.112172	-0.523102	0.2906	0.933001	91.8062	0.263094	1.26462	0.01085	0.285825	74.342	-0.0413211	-0.193982	0.69715	0.997626
Sstr1	5.01405	6.87033	0.454403	0.0002	0.0171711	6.53788	0.382846	1.59458	0.00125	0.0682671	5.32903	0.0878956	0.353488	0.46995	0.979278	6.35675	0.342311	1.41824	0.00455	0.167366	5.60672	0.16118	0.656368	0.1833	0.871911
St3gal4	17.4073	17.0861	-0.0268756	0.79355	0.997626	20.7999	0.256885	1.24005	0.01215	0.304338	25.4141	0.545935	2.68006	5e-05	0.00543369	23.5797	0.437852	2.13749	5e-05	0.00543369	23.031	0.403883	1.96849	0.0002	0.0171711
Stk17b	5.55156	5.98233	0.107816	0.3843	0.962419	6.87952	0.309416	1.24578	0.0111	0.289342	7.55664	0.444853	1.81569	0.0002	0.0171711	5.49203	-0.0155522	-0.0603308	0.90175	0.997626	6.04496	0.122841	0.484785	0.3254	0.945258
Sult1a1	11.3564	8.76069	-0.374391	0.01705	0.365195	10.9382	-0.0541332	-0.180058	0.71735	0.997626	16.7282	0.558771	2.00742	5e-05	0.00543369	18.8482	0.730917	2.67131	5e-05	0.00543369	14.3629	0.338839	1.18746	0.018	0.375853
Tanc1	26.7972	21.8796	-0.292497	0.00155	0.0802134	21.1463	-0.341678	-1.86925	0.00015	0.0136376	22.6488	-0.242644	-1.32442	0.0075	0.228291	22.7857	-0.233953	-1.27689	0.00975	0.267822	24.5265	-0.12774	-0.695478	0.16355	0.853476
Tapbp	9.52323	10.5759	0.151256	0.2751	0.926815	10.0695	0.0804713	0.285081	0.57475	0.993082	7.7742	-0.292757	-0.980231	0.05035	0.611727	9.25728	-0.0408617	-0.141991	0.7783	0.997626	6.58675	-0.531885	-1.71083	0.0006	0.0399094
Tec	3.0282	2.39028	-0.341279	0.07685	0.709279	2.17339	-0.478514	-1.23977	0.0137	0.324361	1.89834	-0.67372	-1.7062	0.0013	0.0703141	1.80508	-0.746398	-1.85569	0.0003	0.0235774	2.4047	-0.332604	-0.885286	0.07945	0.715706
Tecpr1	30.0908	24.7915	-0.27948	0.0026	0.114916	23.5541	-0.353344	-1.94748	0.00015	0.0136376	23.3693	-0.364709	-2.00694	5e-05	0.00543369	25.7764	-0.223277	-1.2318	0.01325	0.318566	23.9388	-0.329976	-1.81884	0.0004	0.0293995
Tex15	1.99556	2.8161	0.496905	5e-05	0.00543369	2.32887	0.222837	0.90095	0.0671	0.679937	2.0178	0.0159942	0.0637716	0.89505	0.997626	1.6836	-0.245244	-0.942841	0.05555	0.636088	1.8701	-0.0936731	-0.368281	0.45255	0.975773
Tgfbr2	4.95906	5.2219	0.0745073	0.5982	0.994687	4.90777	-0.0149988	-0.0522146	0.914	0.997626	4.05469	-0.290476	-0.970185	0.0559	0.637312	3.77808	-0.392412	-1.29054	0.00985	0.269596	3.28843	-0.592666	-1.89182	0.0001	0.00973313
Tgm2	4.56984	4.51661	-0.0169032	0.9009	0.997626	4.09158	-0.159485	-0.579039	0.2447	0.914079	2.47103	-0.887032	-2.85396	5e-05	0.00543369	3.12496	-0.548304	-1.87201	0.0004	0.0293995	2.52221	-0.857454	-2.7622	5e-05	0.00543369
Thbd	1.81266	1.14484	-0.66296	0.0024	0.108724	1.63576	-0.148154	-0.381524	0.44265	0.973821	1.49941	-0.273713	-0.691891	0.1682	0.857505	1.38614	-0.387043	-0.958658	0.0556	0.63626	1.02274	-0.825671	-1.9235	0.0004	0.0293995
Thbs2	3.2271	3.08273	-0.0660298	0.60805	0.995585	1.89061	-0.77139	-2.72285	5e-05	0.00543369	1.58268	-1.02787	-3.462	5e-05	0.00543369	1.72571	-0.903052	-3.05856	5e-05	0.00543369	1.5187	-1.0874	-3.61843	5e-05	0.00543369
Timp2	44.6549	53.8259	0.269482	0.0036	0.142772	56.9367	0.35054	1.8738	0.0003	0.0235774	46.3294	0.0531104	0.28068	0.56835	0.992765	49.7153	0.154871	0.816559	0.10285	0.772934	45.8544	0.0382405	0.20243	0.6782	0.997626
Tmem132a	32.6061	43.4426	0.413967	5e-05	0.00543369	40.1557	0.300464	1.63413	0.00085	0.0516992	31.4659	-0.0513518	-0.280081	0.57195	0.992765	39.7962	0.287488	1.57126	0.0011	0.0622957	27.9221	-0.223735	-1.21692	0.01345	0.321149
Tmem151b	11.3913	15.9908	0.489315	0.00015	0.0136376	13.2623	0.219403	0.868909	0.0776	0.710972	8.89268	-0.357237	-1.31403	0.0101	0.273834	16.4837	0.533113	2.17601	5e-05	0.00543369	8.54122	-0.415413	-1.52048	0.0035	0.140173
Tmem27	5.21322	8.49224	0.70397	0.00055	0.0373416	7.04094	0.433593	1.14769	0.02195	0.417906	4.61077	-0.177167	-0.435167	0.377	0.960571	3.21424	-0.697698	-1.5343	0.00345	0.138878	2.78911	-0.902372	-1.93759	0.0004	0.0293995
Tmem72	7.71064	11.5815	0.586901	5e-05	0.00543369	9.19502	0.254002	1.18261	0.0175	0.370196	5.9235	-0.3804	-1.73866	0.00075	0.0471862	4.17557	-0.884878	-3.66781	5e-05	0.00543369	2.60734	-1.56427	-5.8461	5e-05	0.00543369
Tnfrsf11a	2.05163	2.23001	0.120276	0.53865	0.989722	2.87701	0.487797	1.29091	0.0112	0.29076	4.0539	0.98254	2.74831	5e-05	0.00543369	2.95915	0.528409	1.40873	0.0045	0.166305	2.4757	0.271064	0.699752	0.1573	0.84686
Tp53bp2	14.5853	14.1597	-0.042731	0.6456	0.997626	16.6952	0.194918	1.03575	0.0383	0.54343	19.2799	0.402578	2.15173	5e-05	0.00543369	19.3364	0.406802	2.17529	5e-05	0.00543369	16.391	0.168387	0.894036	0.071	0.691451
Tpgs1	4.09891	7.48229	0.868238	5e-05	0.00543369	5.96848	0.542121	1.44568	0.0034	0.137546	3.93012	-0.0606691	-0.150447	0.76125	0.997626	6.70937	0.710935	1.93767	0.00015	0.0136376	3.28958	-0.317338	-0.759571	0.12715	0.810971
Tph1	64.3279	0.75834	-6.40646	5e-05	0.00543369	59.8303	-0.104568	-0.204611	0.6785	0.997626	0.358522	-7.48724	-11.7928	5e-05	0.00543369	25.4365	-1.33855	-2.91078	5e-05	0.00543369	0.785032	-6.35655	-12.1112	5e-05	0.00543369
Trpm1	1.10352	0.0582557	-4.24357	0.0193	0.390353	1.35827	0.299658	0.670747	0.17495	0.863825	0.0551505	-4.32259	-4.29207	0.0001	0.00973313	0.99258	-0.152856	-0.326086	0.50875	0.985969	0.0774973	-3.83182	-4.10354	5e-05	0.00543369
Tsc22d3	23.7465	24.1792	0.0260523	0.79165	0.997626	32.6668	0.460115	2.3518	5e-05	0.00543369	47.6019	1.00331	5.2203	5e-05	0.00543369	41.5322	0.806516	4.16882	5e-05	0.00543369	30.6451	0.367943	1.8731	0.00035	0.0264921
Tshz2	14.2094	13.9172	-0.0299819	0.7791	0.997626	13.9359	-0.0280402	-0.135618	0.7865	0.997626	16.1826	0.187597	0.903971	0.069	0.68524	19.862	0.483163	2.3908	5e-05	0.00543369	14.7568	0.0545292	0.263871	0.59905	0.994704
Tspan9	9.5975	7.49892	-0.355977	0.0133	0.319312	8.2977	-0.209947	-0.811557	0.1014	0.769167	6.76062	-0.505505	-1.93864	0.00035	0.0264921	7.11972	-0.430839	-1.48654	0.00445	0.165078	7.39361	-0.37638	-1.4726	0.00415	0.157338
Ttr	2583.33	3950.46	0.61279	0.1065	0.780258	3595.17	0.476826	0.893276	0.07295	0.697458	2189.51	-0.238626	-0.597865	0.21665	0.89851	1641.59	-0.654139	-1.4321	0.0032	0.132197	1157.68	-1.15799	-2.47415	5e-05	0.00543369
Txnip	19.2534	16.1715	-0.251659	0.01225	0.305545	18.9431	-0.0234437	-0.120447	0.80805	0.997626	18.8034	-0.0341233	-0.1742	0.7282	0.997626	18.3786	-0.0670858	-0.339665	0.49655	0.983888	15.2595	-0.335411	-1.68639	0.0006	0.0399094
U1	120.112	120.216	0.00125241	0.97125	0.997626	247.965	1.04576	1.88304	0.00055	0.0373416	181.506	0.595643	1.00848	0.04465	0.582715	163.422	0.444229	0.754414	0.1256	0.808892	169.463	0.496598	0.827008	0.09155	0.747361
U2	34.6267	48.1467	0.475551	0.17505	0.863957	103.088	1.57392	2.42413	5e-05	0.00543369	53.8995	0.638385	0.88241	0.07275	0.69676	61.0173	0.817333	1.16826	0.0214	0.412494	70.8277	1.03243	1.50479	0.00515	0.181458
U3	2514.52	2448.3	-0.0384995	0.83045	0.997626	2746.1	0.127101	0.353861	0.4755	0.980246	2675.1	0.0893126	0.268383	0.59675	0.994582	1715.98	-0.551248	-1.35653	0.01565	0.348958	1181.93	-1.08914	-2.13304	0.0004	0.0293995
U4	19171	18280.1	-0.0686462	0.45435	0.976111	21749.4	0.182052	0.984037	0.0481	0.600533	19122.6	-0.00364661	-0.0200143	0.96805	0.997626	19802.3	0.0467415	0.246262	0.6221	0.996902	14851.5	-0.368318	-1.98406	5e-05	0.00543369
Unc5a	20.2503	20.3093	0.00419612	0.9644	0.997626	19.0656	-0.0869765	-0.446193	0.37305	0.959713	15.4049	-0.394555	-1.98828	5e-05	0.00543369	20.6949	0.0313276	0.161753	0.74535	0.997626	17.3906	-0.219637	-1.11692	0.02605	0.455496
Uqcrq	23.082	27.1397	0.233637	0.02635	0.457756	25.1794	0.125477	0.587013	0.24075	0.912146	17.2092	-0.423585	-1.87743	0.00015	0.0136376	24.5709	0.090183	0.420789	0.40115	0.967134	19.1409	-0.270105	-1.21708	0.01455	0.335595
Usf2	17.0897	19.9952	0.226527	0.04095	0.56047	19.6672	0.202662	0.907905	0.06785	0.681768	16.9112	-0.0151492	-0.066377	0.88975	0.997626	22.1057	0.37129	1.68747	0.00055	0.0373416	19.2396	0.170956	0.762977	0.12505	0.807908
Vat1l	24.9382	36.1614	0.536092	5e-05	0.00543369	30.4317	0.287217	1.48326	0.0031	0.129426	26.2186	0.0722326	0.381748	0.4475	0.974852	22.7937	-0.129725	-0.666163	0.17945	0.867472	19.6463	-0.344099	-1.78409	0.0003	0.0235774
Vbp1	5.90661	9.95124	0.752546	0.0001	0.00973313	8.68882	0.55683	1.47968	0.00295	0.125224	4.20722	-0.489464	-1.13465	0.02325	0.430362	10.7278	0.860949	2.36095	5e-05	0.00543369	4.71336	-0.325575	-0.77348	0.11985	0.800349
Vim	28.0168	21.0166	-0.414765	5e-05	0.00543369	25.5053	-0.135498	-0.677495	0.1728	0.861875	25.6358	-0.128135	-0.631739	0.2081	0.892781	29.6613	0.0822907	0.404451	0.4156	0.970181	19.5001	-0.522809	-2.52146	5e-05	0.00543369
Vtn	13.741	10.0677	-0.448746	0.00065	0.042375	13.0303	-0.0766122	-0.308177	0.5349	0.989414	14.3146	0.0589994	0.237926	0.6296	0.997365	12.8272	-0.0992716	-0.389871	0.43155	0.97249	9.93454	-0.467959	-1.77295	0.00095	0.056386
Vwf	5.59494	4.16566	-0.425579	5e-05	0.00543369	4.50913	-0.311273	-1.55451	0.00175	0.0875858	4.94123	-0.179252	-0.884582	0.0724	0.695469	5.23003	-0.0973036	-0.483468	0.32755	0.945739	3.93542	-0.507606	-2.49206	5e-05	0.00543369
Wfikkn2	2.49551	2.93875	0.235869	0.17695	0.865344	3.51853	0.495637	1.48483	0.00285	0.1225	2.18077	-0.194497	-0.530357	0.28685	0.931324	1.59686	-0.644101	-1.63016	0.0019	0.092522	1.07669	-1.21273	-2.8028	5e-05	0.00543369
Wls	20.7527	20.8469	0.00653569	0.9471	0.997626	21.8628	0.0751795	0.382176	0.4407	0.973668	20.9054	0.0105755	0.0540958	0.91195	0.997626	17.4858	-0.247118	-1.22611	0.01415	0.330373	15.9345	-0.381142	-1.89241	0.00025	0.0204163
Xbp1	39.8241	35.1432	-0.180397	0.084	0.729093	29.5677	-0.429617	-2.01208	5e-05	0.00543369	32.0112	-0.315062	-1.48865	0.00215	0.100966	38.6859	-0.0418343	-0.203022	0.679	0.997626	34.2757	-0.216454	-1.03394	0.03725	0.53624
Xdh	1.57024	1.76023	0.164778	0.3571	0.95544	1.82405	0.216164	0.615344	0.22315	0.902796	2.87091	0.870529	2.67309	5e-05	0.00543369	2.17868	0.472473	1.38079	0.00635	0.206928	1.79465	0.192718	0.545929	0.2805	0.929149
Zbtb16	14.591	16.9889	0.219512	0.031	0.493746	21.0543	0.529038	2.63839	5e-05	0.00543369	22.2375	0.607918	3.04258	5e-05	0.00543369	22.5052	0.625179	3.13158	5e-05	0.00543369	18.5694	0.347851	1.71463	0.00065	0.042375
Zc3h11a	8.8917	5.3502	-0.732866	5e-05	0.00543369	4.95877	-0.842476	-3.18448	5e-05	0.00543369	6.19961	-0.520281	-2.06582	5e-05	0.00543369	6.60288	-0.429365	-1.72255	0.00065	0.042375	5.99816	-0.56794	-2.23508	5e-05	0.00543369
Zfhx2	3.69836	3.73377	0.0137475	0.90085	0.997626	3.78194	0.0322392	0.151246	0.7657	0.997626	3.03104	-0.287072	-1.29404	0.01035	0.277929	4.84598	0.389902	1.87984	0.0001	0.00973313	3.65134	-0.0184577	-0.0845075	0.87035	0.997626
Zfp189	12.9746	14.9733	0.206703	0.11725	0.79633	20.5773	0.665361	2.37866	5e-05	0.00543369	22.9932	0.825512	3.27084	5e-05	0.00543369	20.0921	0.630931	2.4313	5e-05	0.00543369	21.7405	0.744693	2.8765	5e-05	0.00543369
Zfp36l1	7.30885	7.53376	0.0437254	0.72065	0.997626	6.64029	-0.138398	-0.544071	0.27115	0.924915	5.00055	-0.547557	-2.02793	5e-05	0.00543369	7.64322	0.0645374	0.259934	0.59825	0.994687	7.23626	-0.0143986	-0.0574707	0.9064	0.997626
Zfr2	6.76037	10.1672	0.588755	5e-05	0.00543369	9.00504	0.413631	1.65314	0.001	0.0584132	5.38085	-0.329269	-1.21016	0.01655	0.359677	8.35297	0.305188	1.21568	0.01355	0.32246	5.51361	-0.294105	-1.08931	0.03015	0.487882
