# Supplementary material for: Circadian regulation of hippocampal function is disrupted with corticosteroid treatment
Source: Proc Natl Acad Sci U S A. 2023 Apr 6;120(15):e2211996120. doi: 10.1073/pnas.2211996120 (PMC10104554; doi:10.1073/pnas.2211996120)
Supplement: Supplementary file 3 — Dataset S02 (XLSX) [file pnas.2211996120.sd02.xlsx]

## Sheet: Dataset S2
Circadian	CORT	Shared
Aanat	Ackr3	Adamts4
Aatk	Anxa1	Aebp1
Abca4	Anxa3	Aldh1a2
Abhd17a	Apcdd1	Anxa2
Abhd17b	Arhgap29	Apold1
Abhd8	Arpc1b	Cables1
Ace	Arrdc2	Clec14a
Acer2	Bcl6	Coch
Adamts1	Bgn	Col1a1
Adamts12	Bin2	Col3a1
Adcy8	Ccnd1	Errfi1
Adgra2	Cd180	Eva1a
Adipor2	Cdc42ep1	Fabp7
Aes	Cdkn1a	Fkbp5
Ahcyl1	Chrna3	Foxc1
Ahdc1	Clec2g	Fzd9
Ahnak	Cnksr3	Gh1
Alox15	Crabp2	Gjb2
Amer3	Ctsz	Gnat2
Aox4	Ddit4	Gpatch4
Aplnr	Ddit4l2	Gpd1
Appl2	Egr1	Hba1
Aqp1	Egr2	Hba2
Arhgap24	Fam180a	Hbb
Arhgap33	Fcrl2	Hspb1
Arhgap6	Flna	Id3
Arhgef1	Gbp2	Islr
Arhgef17	Gpnmb	Kcnf1
Arhgef3	Gpr151	Kdr
Asap2	Grin2b	Klf15
Asrgl1	Hk2	Klf9
Atp10a	Hr	Lfng
Atp11c	Il6r	Lgals1
Atp13a2	Irf8	Mertk
Atp1b2	Lrg1	Nfkbia
Atp2b4	Ly86	Nid1
Atxn1	Mchr1	Per1
B3galt1	Mcm3	Prr5
Basp1	Mki67	Ptgds
Bcl9l	Mkl1	Ptrf
Begain	Mmp17	Ranbp3l
Bhlhe40	Mrpl41	Sgk1
Bmyc	Msn	Slc17a6
C1ql2	Nipal4	Slc22a6
C1qtnf3	Nr4a1	Slc47a1
C1qtnf4	Opalin	Slc5a7
C7	Pdk4	Slc6a13
Cacna1h	Pdpn	Slc6a20
Cacna1i	Pla2g3	Sox2
Calb2	Plekhf1	Tnfrsf11a
Camk1g	Plin4	Tph1
Camk2a	Prima1	Tsc22d3
Camk2d	Prkcd	Vim
Cap1	Prkd2	Vtn
Car2	Rab32	Zbtb16
Caskin1	Rac2	Zfp189
Cbln4	Rps2
Ccar2	S100a4
Cck	Serping1
Cd63	Slc19a3
Cd74	Sox9
Cd93	Spry2
Cdc42ep4	Tagln2
Cdh3	Tcf7l2
Cdh9	Tlr2
Cdk5r2	Tmem119
Cdkn1c	Tmem252
Cebpd	Tnc
Celf4	Tnfrsf11b
Cgnl1	Tnfrsf25
Chpf	Top2a
Chrnb4	Zbtb20
Ciart	Zic1
Ckb
Cldn5
Clic6
Cml3
Cml5
Cntnap3
Col11a1
Col27a1
Col4a2
Col5a3
Col8a1
Col8a2
Col9a3
Colec12
Cox5b
Cped1
Cplx3
Cpxm1
Cpz
Crebzf
Crocc
Crtc1
Cry1
Cryab
Ctgf
Ctsc
Cul9
Cux2
Cxxc5
Dab2
Dagla
Dbp
Dcdc2
Dcn
Ddr1
Dkc1
Dlgap3
Doc2b
Dohh
Dos
Drd1
Dusp5
Emilin1
Emp1
Enpp2
Epha8
Eps8l2
Erbb4
Esm1
Exoc6b
F5
Fam111a
Fam171a2
Fam19a2
Fam84b
Fbrsl1
Fbxo41
Fgf1
Fhl2
Fhod3
Fkbp8
Fmod
Fnbp1
Folr1
Fos
Frem2
Frmd4b
Frs3
Fscn1
Fth1
Fus
Fxyd6
Gadd45g
Galnt9
Gch1
Gfod1
Gnb3
Gng4
Gngt1
Gngt2
Got1
Gpr88
Gpx4
Gramd3
Grik5
Grin2a
Grin2c
Grk1
Grm2
Gulp1
Gxylt1
Hapln2
Hbegf
Hecw2
Hip1r
Hist1h1c
Hist1h4b
Hist1h4m
Hnrnpa0
Hpcal1
Hrh3
Hspa5
Hsph1
Htr1a
Htr2c
Htra1
Id4
Igfbp2
Igfbp5
Igsf21
Igsf8
Impg2
Ippk
Irf2bpl
Itgbl1
Itm2a
Itpripl1
Jph4
Jun
Jund
Kank1
Kcne2
Kcng1
Kcnh6
Kcnj14
Kcnk4
Kctd6
Kl
Klf13
Klhdc7a
Lama2
Lamb2
Lap3
Leng8
Lgals3
Lgals3bp
Lingo1
Lipe
Lmod1
Lmx1a
Lonrf3
Lrrc4b
Lum
Lyst
Lzts1
Lzts3
Mal
Map1s
Map3k10
Map7d1
MAST1
Mast3
Maz
Mbd3
Mcam
Mdga1
Med25
Medag
Metrn
Mex3b
Mfap3l
Mfrp
Mfsd2a
Mgarp
Mical3
Mitf
Mmp14
Mmp2
Mobp
Mog
Mpp3
Mpp4
Mrc2
Msi1
Msx1
Mthfd1l
Mtmr2
Mt-nd4l
Mtss1l
Mxd1
Myo10
Myo18a
Ncln
Ncor2
Ndufs7
Neurod4
Nhlh1
Nnat
Notch2
Npas4
Nr1d2
Nr2f6
Nr4a3
Nradd
Nt5e
Nwd1
Nyap2
Ociad1
Olfm2
Olfml2a
Olfml3
Paqr8
Parvb
Pbxip1
Pcdh8
Pcolce
Pcp4
Pdap1
Pdc
Pde6c
Pdia4
Pdzd2
Pear1
Penk
Per2
Per3
Pi4k2a
Pianp
Pip5k1c
Pitpnm3
Pla2g5
Plagl1
Plcxd3
Plekha2
Plekhd1
Plekhg1
Plxnd1
Polk
Ppp1r14a
Ppp1r15b
Ppp1r16b
Prdx6
Prkg2
Prpf8
Prr12
Prr32
Prr36
Prr7
Prrc2a
Psd
Psmc3
Ptms
Rab8b
Rala
Ralgds
Rapgef5
Rasl11a
Rbm3
Rbm47
Rbp4
Rcan2
Reck
Rgs9
Rhpn2
Rlbp1
Rnd2
Rnf126
Rnf19a
Robo3
Rom1
Rpl27a
Rplp1
Rps16
Rtn4r
Sat1
Scaf1
Scamp5
Scand1
Scarb1
Scd1
Scgb1c1
Scrt1
Selm
Serpinb9
Serpinh1
Sfrp1
Shank1
Shisa6
Sipa1l3
Slc12a7
Slc13a3
Slc13a4
Slc16a12
Slc16a2
Slc27a1
Slc2a12
Slc4a2
Slc4a5
Slc6a17
Slco1a2
Slco1c1
Sned1
Snhg11
Snrnp70
Snrpd3
Soga3
Sostdc1
Sowaha
Spen
Sprn
Sptbn4
Srcin1
Srgap3
Ssbp4
Sst
Sstr1
St3gal4
Stk17b
Sult1a1
Tanc1
Tapbp
Tec
Tecpr1
Tex15
Tgfbr2
Tgm2
Thbd
Thbs2
Timp2
Tmem132a
Tmem151b
Tmem27
Tmem72
Tp53bp2
Tpgs1
Trpm1
Tshz2
Tspan9
Ttr
Txnip
U1
U2
U3
U4
Unc5a
Uqcrq
Usf2
Vat1l
Vbp1
Vwf
Wfikkn2
Wls
Xbp1
Xdh
Zc3h11a
Zfhx2
Zfp36l1
Zfr2
