# Supplementary material for: Circadian regulation of hippocampal function is disrupted with corticosteroid treatment
Source: Proc Natl Acad Sci U S A. 2023 Apr 6;120(15):e2211996120. doi: 10.1073/pnas.2211996120 (PMC10104554; doi:10.1073/pnas.2211996120)
Supplement: Supplementary file 4 — Dataset S03 (XLSX) [file pnas.2211996120.sd03.xlsx]

## Sheet: Dataset S3
Gene ID	ZT2	ZT6	log2(fold_change)	test_stat	p_value	q_value	ZT10	log2(fold_change)	test_stat	p_value	q_value	ZT14	log2(fold_change)	test_stat	p_value	q_value	ZT18	log2(fold_change)	test_stat	p_value	q_value	ZT22	log2(fold_change)	test_stat	p_value	q_value
Aatk	26.7139	22.1719	-0.268859	-1.32079	0.00755	0.252806	23.6729	-0.174354	-0.858534	0.08055	0.733792	18.352	-0.541656	-2.64411	5e-05	0.00690205	19.2373	-0.473688	-2.29469	5e-05	0.00690205	25.2955	-0.0787129	-0.385357	0.43325	0.974188
Abhd17a	31.7841	28.2038	-0.172417	-0.808999	0.1078	0.791309	30.8654	-0.0423155	-0.200108	0.68465	0.998567	23.4979	-0.435774	-1.98374	0.0002	0.0213363	23.7248	-0.421911	-1.94147	0.00015	0.0170471	31.8416	0.00260486	0.01234	0.98025	0.998567
Abhd2	27.4294	38.2595	0.480097	2.29812	0.00015	0.0170471	34.2911	0.322113	1.5609	0.00205	0.112831	31.7531	0.211178	1.02863	0.05465	0.651986	27.2373	-0.0101384	-0.0489894	0.9211	0.998567	31.0466	0.178714	0.856712	0.08655	0.747649
Abhd8	62.5753	52.7092	-0.24754	-1.23308	0.01335	0.348104	55.8178	-0.164869	-0.820993	0.0947	0.766027	41.826	-0.581194	-2.84096	5e-05	0.00690205	46.4778	-0.429053	-2.11753	5e-05	0.00690205	64.5249	0.0442609	0.219882	0.6508	0.998567
ACA64	866.995	635.623	-0.447852	-0.770781	0.1204	0.8122	410.112	-1.08001	-1.80985	0.0006	0.0486902	332.321	-1.38345	-3.67429	0.00045	0.0394643	578.379	-0.584009	-0.924481	0.05195	0.64126	372.245	-1.21977	-2.05317	5e-05	0.00690205
Acat1	30.4457	37.2809	0.292195	1.4512	0.0035	0.158903	39.0526	0.359179	1.78679	0.00055	0.0457362	37.3254	0.293916	1.46144	0.0063	0.226589	35.8741	0.236704	1.17566	0.01835	0.409311	33.784	0.150099	0.744246	0.13805	0.832883
Ace	5.04213	14.6511	1.5389	6.05364	5e-05	0.00690205	10.3607	1.03902	4.06552	5e-05	0.00690205	5.63261	0.159771	0.612171	0.25005	0.916919	4.16718	-0.274962	-0.986261	0.0474	0.620388	9.77597	0.955207	3.79406	5e-05	0.00690205
Adam22	23.4224	14.3086	-0.711009	-1.89604	0.0002	0.0213363	11.9004	-0.976876	-2.10606	0.0003	0.0292809	13.2866	-0.81792	-2.22829	5e-05	0.00690205	14.6414	-0.677842	-1.6798	0.00165	0.0978706	15.9617	-0.553275	-1.17736	0.0254	0.480778
Adam22	18.3741	27.6842	0.591388	1.65991	0.00245	0.127037	28.1676	0.61636	1.66561	0.0016	0.0958875	31.9175	0.796673	2.30104	0.00015	0.0170471	29.7308	0.694286	1.91264	0.00035	0.0328225	24.2831	0.40228	0.960073	0.0574	0.661979
Adamts1	2.45866	3.72887	0.600866	2.09855	5e-05	0.00690205	3.12465	0.345823	1.17764	0.0179	0.404604	2.37858	-0.0477708	-0.154825	0.77385	0.998567	2.12881	-0.207824	-0.661545	0.18405	0.876302	3.21321	0.386146	1.31932	0.00885	0.277938
Adamts2	1.60473	1.06589	-0.590275	-1.00481	0.05805	0.664212	0.998726	-0.684168	-1.30787	0.0113	0.317969	0.742537	-1.1118	-2.01807	0.0005	0.042647	1.18039	-0.443064	-0.826017	0.10075	0.778547	1.403	-0.193811	-0.375466	0.45195	0.977483
Adcy3	12.4359	10.4199	-0.255174	-1.25329	0.0101	0.299045	9.80937	-0.34228	-1.68006	0.0004	0.0360577	11.1905	-0.152242	-0.751333	0.15985	0.856131	10.318	-0.269351	-1.3249	0.0072	0.245546	10.8051	-0.2028	-1.00022	0.0404	0.583106
Adcy8	4.30058	4.40826	0.0356754	0.144493	0.7698	0.998567	5.07302	0.238312	0.982683	0.051	0.636734	5.96237	0.471353	1.96278	0.0004	0.0360577	4.54079	0.0784123	0.318037	0.52485	0.988639	6.51798	0.599893	2.54266	5e-05	0.00690205
Adgrb1	28.1861	21.8229	-0.369144	-1.11058	0.0261	0.486882	25.1041	-0.167061	-0.522998	0.30145	0.937572	18.7109	-0.591105	-1.17874	0.0546	0.651952	18.9382	-0.573685	-1.73437	0.0005	0.042647	28.5768	0.0198606	0.0610515	0.8997	0.998567
Adra1b	0.868445	0.35564	-1.28802	-2.00954	0.00045	0.0394643	0.249168	-1.80131	-2.56348	5e-05	0.00690205	0.528202	-0.717345	-1.18601	0.0304	0.517524	0.292389	-1.57055	-2.34801	0.0001	0.0123395	0.432146	-1.00692	-1.5967	0.0022	0.118109
Adra1d	10.9589	8.40246	-0.383217	-1.67934	0.0006	0.0486902	9.27011	-0.241442	-1.07339	0.02825	0.502723	8.13143	-0.430519	-1.8668	0.0007	0.0540055	9.41225	-0.219488	-0.974608	0.0486	0.625822	8.05307	-0.44449	-1.93842	0.0001	0.0123395
Aes	225.148	180.881	-0.315831	-1.56384	0.00155	0.0937944	204.476	-0.138946	-0.68895	0.1616	0.857539	185.068	-0.282824	-1.38111	0.00945	0.289049	174.872	-0.364579	-1.79554	0.00025	0.0254175	234.115	0.0563407	0.277493	0.57685	0.99341
Ahdc1	10.8024	8.69889	-0.31245	-1.51646	0.0021	0.114544	9.47783	-0.188725	-0.925696	0.0615	0.676775	8.06309	-0.421948	-2.04874	0.0001	0.0123395	7.8155	-0.466943	-2.25938	5e-05	0.00690205	10.8302	0.00370488	0.0182234	0.9717	0.998567
Aipl1	5.16547	0.162883	-4.98699	-4.80553	5e-05	0.00690205	0.0758201	-6.09018	-4.10507	0.00925	0.285069	7.9569	0.623306	1.59536	0.0069	0.239382	0.0298839	-7.43339	-2.8188	0.17165	0.866537	0.0161318	-8.32285	-1.78458	0.0728	0.713292
Ak7	1.67919	2.53408	0.593697	1.54171	0.0028	0.138408	2.8235	0.74972	1.9805	0.00015	0.0170471	1.96337	0.225566	0.562507	0.3035	0.93852	1.86161	0.148787	0.332848	0.50955	0.987048	1.93002	0.200853	0.48403	0.3342	0.948075
Aldh1a2	2.59157	4.20248	0.697418	1.88191	0.00035	0.0328225	3.54255	0.450964	1.18908	0.01915	0.418676	4.39627	0.762456	2.08231	0.0001	0.0123395	2.92325	0.173747	0.44662	0.37085	0.95992	3.45728	0.415811	1.09662	0.03005	0.515408
Alox15	5.91692	0.435468	-3.76421	-6.46618	5e-05	0.00690205	0.27961	-4.40336	-6.61377	5e-05	0.00690205	5.16041	-0.197361	-0.51389	0.34105	0.950422	0.547534	-3.43383	-6.3017	5e-05	0.00690205	0.344066	-4.10409	-6.62634	5e-05	0.00690205
Angptl4	3.77554	3.51485	-0.10322	-0.278561	0.57745	0.993491	2.68407	-0.492262	-1.2692	0.0099	0.296082	3.07225	-0.29739	-0.783706	0.14715	0.842083	3.56502	-0.0827749	-0.22416	0.6499	0.998567	2.20522	-0.775762	-1.92764	0.0001	0.0123395
Anks1a	4.16654	2.69753	-0.627209	-1.80947	0.0004	0.0360577	2.77874	-0.584421	-1.21453	0.028	0.501646	2.58846	-0.686758	-1.60178	0.00605	0.221372	2.60534	-0.677381	-1.60312	0.00205	0.112831	2.85991	-0.542881	-1.39679	0.00605	0.221372
Anxa2	5.81955	10.5729	0.861395	2.62247	5e-05	0.00690205	8.93597	0.618715	1.85314	0.00035	0.0328225	6.68875	0.200828	0.571475	0.29015	0.93276	6.11108	0.070519	0.198316	0.6898	0.998567	7.73223	0.409976	1.20145	0.0163	0.385158
Aox4	0.891854	0.905134	0.0213247	0.0487412	0.92035	0.998567	0.77931	-0.194609	-0.436773	0.379	0.962291	0.597078	-0.578887	-1.20685	0.02715	0.49515	0.457258	-0.963799	-1.9484	0.0002	0.0213363	0.685685	-0.379261	-0.833554	0.0943	0.765347
Apln	8.57811	7.57034	-0.180302	-0.769306	0.1199	0.811878	5.71782	-0.585196	-2.38695	5e-05	0.00690205	5.73403	-0.581111	-2.36912	5e-05	0.00690205	7.8894	-0.120745	-0.517156	0.2957	0.934887	7.06667	-0.27963	-1.18131	0.01845	0.410659
Aqp1	3.78973	15.6938	2.05003	6.22545	5e-05	0.00690205	13.8434	1.86903	5.58748	5e-05	0.00690205	5.31804	0.488799	1.37354	0.01835	0.409311	3.9721	0.0678076	0.179489	0.726	0.998567	9.01547	1.25031	3.53492	5e-05	0.00690205
Arhgap26	15.1344	12.6633	-0.257175	-1.19368	0.015	0.368869	11.4375	-0.404054	-1.8582	5e-05	0.00690205	15.6907	0.0520786	0.244754	0.64405	0.998567	15.9345	0.0743202	0.349977	0.47945	0.982337	14.6474	-0.0471878	-0.214105	0.66575	0.998567
Arhgap33	7.95156	5.83851	-0.445639	-1.93933	5e-05	0.00690205	6.9286	-0.198674	-0.887678	0.07305	0.714111	6.5546	-0.27873	-1.23651	0.02085	0.437437	5.69832	-0.480701	-2.08363	0.0001	0.0123395	8.70682	0.130907	0.596345	0.23675	0.91043
Arhgef17	17.5795	16.4632	-0.0946491	-0.472163	0.34545	0.951566	15.1608	-0.213544	-1.06747	0.0316	0.526395	13.6465	-0.365358	-1.81798	0.0005	0.042647	13.753	-0.354143	-1.75538	0.0005	0.042647	17.4805	-0.00814855	-0.0406659	0.9373	0.998567
Asap1	7.66653	4.18508	-0.87332	-2.06499	5e-05	0.00690205	3.31927	-1.20771	-2.26319	0.0003	0.0292809	6.43937	-0.251655	-0.475248	0.36285	0.957556	4.24777	-0.851869	-1.63364	0.00265	0.133675	6.78039	-0.177206	-0.389188	0.428	0.973345
Atp11c	6.11387	12.4873	1.03031	4.43646	5e-05	0.00690205	13.0857	1.09784	4.65175	5e-05	0.00690205	7.10094	0.215924	0.895188	0.09565	0.768039	6.84403	0.162761	0.66604	0.17875	0.872362	10.6762	0.804238	3.41812	5e-05	0.00690205
Atp13a2	26.9831	21.8807	-0.302399	-1.27632	0.01065	0.307216	25.7829	-0.0656444	-0.280378	0.5772	0.993445	18.8945	-0.514095	-2.13115	0.0002	0.0213363	19.6618	-0.456662	-1.88546	0.00025	0.0254175	28.1303	0.0600647	0.249193	0.62095	0.997689
Atp2b4	22.2607	15.4028	-0.531309	-2.51923	5e-05	0.00690205	15.7873	-0.495733	-2.37679	5e-05	0.00690205	24.1221	0.115857	0.521869	0.32765	0.946484	19.4774	-0.192697	-0.899919	0.06835	0.698332	20.8011	-0.0978382	-0.457331	0.35205	0.95401
Auts2	5.39803	3.1081	-0.796401	-2.68414	5e-05	0.00690205	3.84778	-0.488406	-1.7325	0.0004	0.0360577	3.72179	-0.536436	-1.88986	0.00075	0.0566685	3.24158	-0.735738	-2.5091	5e-05	0.00690205	5.23539	-0.0441358	-0.164749	0.736	0.998567
B3galt1	10.0328	7.51894	-0.416125	-1.72064	0.00055	0.0457362	6.59014	-0.606345	-2.46393	5e-05	0.00690205	11.6115	0.210822	0.915831	0.0878	0.750708	8.05964	-0.315939	-1.32546	0.00765	0.254885	8.60212	-0.221962	-0.941145	0.0613	0.675949
Basp1	53.742	37.0512	-0.536528	-2.45898	5e-05	0.00690205	41.3986	-0.376467	-1.7484	0.00065	0.0512764	34.8756	-0.623833	-2.75992	5e-05	0.00690205	31.5432	-0.768721	-3.4386	5e-05	0.00690205	55.3727	0.0431247	0.199477	0.6837	0.998567
Bcl9l	4.85875	3.61827	-0.425285	-1.79433	0.00055	0.0457362	4.17946	-0.217268	-0.937246	0.05775	0.663525	3.78798	-0.359158	-1.52664	0.0046	0.18818	3.3654	-0.529808	-2.20387	5e-05	0.00690205	5.45806	0.167802	0.742251	0.13355	0.828593
Bcr	18.1597	14.2905	-0.345681	-1.69667	0.00055	0.0457362	12.9527	-0.487491	-2.38516	5e-05	0.00690205	16.8749	-0.105856	-0.523838	0.32995	0.947186	14.96	-0.279625	-1.37519	0.0061	0.222384	17.0784	-0.0885642	-0.437436	0.37385	0.960839
Bmyc	6.69148	4.07833	-0.714348	-1.4836	0.00375	0.165837	5.90061	-0.181461	-0.401539	0.41785	0.970735	3.86568	-0.791605	-1.59002	0.00485	0.194569	3.00938	-1.15286	-2.22865	5e-05	0.00690205	8.19885	0.293095	0.682704	0.1676	0.86283
Bzrap1	23.3449	18.6542	-0.323603	-1.60814	0.0012	0.0787205	14.3782	-0.699224	-3.45153	5e-05	0.00690205	16.3191	-0.516547	-2.56874	5e-05	0.00690205	19.7425	-0.241802	-1.20163	0.0143	0.359941	16.6583	-0.486866	-2.36721	5e-05	0.00690205
C1qtnf3	1.19378	2.53731	1.08776	2.17945	5e-05	0.00690205	2.41307	1.01533	2.01309	5e-05	0.00690205	1.22262	0.0344396	0.0611708	0.9104	0.998567	1.12345	-0.0876039	-0.15462	0.7565	0.998567	2.49306	1.06237	2.11147	5e-05	0.00690205
C1qtnf4	14.6516	8.05379	-0.863317	-2.96049	5e-05	0.00690205	11.8521	-0.305917	-1.1363	0.0228	0.456015	7.6458	-0.938318	-3.12418	5e-05	0.00690205	7.00865	-1.06385	-3.51163	5e-05	0.00690205	15.6917	0.0989463	0.382619	0.4379	0.975145
C7	1.55332	2.39602	0.625282	1.4564	0.00375	0.165837	1.62832	0.0680276	0.149538	0.7663	0.998567	0.961282	-0.692324	-1.37378	0.01115	0.315352	0.782944	-0.988375	-1.90954	0.00045	0.0394643	1.33255	-0.221168	-0.474135	0.33855	0.949577
Cab39l	18.8979	27.9884	0.566603	2.27708	5e-05	0.00690205	24.2575	0.360206	1.40036	0.0052	0.203525	18.89	-0.000605773	-0.00239172	0.99655	0.99865	21.1578	0.162965	0.666486	0.18135	0.874031	21.7788	0.204696	0.822371	0.1008	0.778547
Cacna1i	11.3379	9.29373	-0.286819	-1.16383	0.02055	0.433592	8.8085	-0.364181	-1.54408	0.00245	0.127037	8.04641	-0.494732	-2.10968	0.0001	0.0123395	8.01684	-0.500044	-1.86094	0.0002	0.0213363	10.7963	-0.0706178	-0.296769	0.55115	0.991225
Cacng2	8.46969	6.03098	-0.489916	-1.96917	0.00015	0.0170471	7.01444	-0.27198	-1.1217	0.0246	0.473596	8.10918	-0.0627522	-0.264162	0.6213	0.997858	6.86279	-0.303514	-1.24592	0.0121	0.329743	7.90151	-0.10018	-0.419085	0.39295	0.965731
Calml4	10.1435	16.068	0.663639	2.03173	0.0001	0.0123395	16.3105	0.685247	2.08835	0.0001	0.0123395	10.1416	-0.000265243	-0.000749697	0.99755	0.998812	9.33179	-0.120326	-0.334525	0.51065	0.98712	12.6788	0.321869	0.946304	0.05785	0.663755
Car12	26.6871	39.7856	0.576107	2.84208	5e-05	0.00690205	35.5943	0.415504	2.06101	5e-05	0.00690205	25.8249	-0.0473783	-0.233744	0.66005	0.998567	32.1066	0.266727	1.3254	0.0082	0.26505	31.2302	0.226799	1.12071	0.02495	0.476391
Car14	6.52945	16.4115	1.32967	4.13555	5e-05	0.00690205	11.9792	0.875497	2.66445	5e-05	0.00690205	7.32029	0.164939	0.467826	0.38575	0.963371	6.43176	-0.0217477	-0.0599169	0.90355	0.998567	10.9579	0.746939	2.24398	5e-05	0.00690205
Caskin1	22.1117	17.435	-0.342826	-1.69639	0.0004	0.0360577	20.1917	-0.131048	-0.647855	0.1968	0.886633	15.726	-0.491662	-2.4196	5e-05	0.00690205	16.9286	-0.385353	-1.89252	0.0001	0.0123395	23.1429	0.0657591	0.323334	0.5225	0.988416
Cbln2	9.2569	6.57415	-0.493725	-1.90763	5e-05	0.00690205	7.07577	-0.387642	-1.5172	0.00235	0.123629	8.16936	-0.180306	-0.724688	0.1775	0.871444	7.61745	-0.28122	-1.10925	0.0262	0.487943	8.23227	-0.169238	-0.681844	0.1677	0.86283
Cbln4	4.64241	2.12454	-1.12772	-3.32942	5e-05	0.00690205	1.89451	-1.29305	-3.74254	5e-05	0.00690205	5.12078	0.141489	0.485294	0.3575	0.955401	3.61743	-0.35991	-1.17927	0.0203	0.431058	4.9164	0.0827285	0.289902	0.5555	0.99171
Cbx6	42.5861	37.9962	-0.164527	-0.82077	0.0945	0.765772	35.6699	-0.255677	-1.27784	0.00965	0.29215	34.3866	-0.308536	-1.53971	0.0031	0.147835	32.3598	-0.396178	-1.97301	0.00015	0.0170471	38.5512	-0.143606	-0.715603	0.14585	0.841017
Ccar2	14.807	11.697	-0.34014	-1.59608	0.00125	0.0808708	10.4575	-0.501737	-2.37075	5e-05	0.00690205	15.5497	0.070608	0.340694	0.52175	0.988416	11.3564	-0.382774	-1.81707	0.0002	0.0213363	11.5682	-0.356113	-1.69454	0.00045	0.0394643
Ccdc141	5.45251	7.35292	0.431397	2.06166	5e-05	0.00690205	7.37084	0.434908	2.06635	5e-05	0.00690205	6.37164	0.224743	1.06756	0.0472	0.618974	5.80126	0.0894459	0.424303	0.39155	0.965208	6.4641	0.245529	1.17634	0.01715	0.395958
Cdc37	49.5393	44.9167	-0.141321	-0.681778	0.1682	0.863563	40.5633	-0.2884	-1.38612	0.0056	0.211948	40.5965	-0.287218	-1.34986	0.0116	0.322545	38.2698	-0.372368	-1.77588	0.0003	0.0292809	42.2591	-0.229312	-1.09385	0.02885	0.506555
Cdh10	14.8009	16.4017	0.148164	0.732715	0.1406	0.836268	18.2903	0.305396	1.51653	0.0029	0.141691	18.392	0.313396	1.55102	0.00405	0.174424	17.4245	0.235432	1.16406	0.01735	0.398212	19.691	0.411847	2.04809	5e-05	0.00690205
Cdh9	20.1571	22.9089	0.184619	0.920334	0.06575	0.690364	23.2579	0.20643	1.02743	0.03755	0.565757	19.5882	-0.0413039	-0.204827	0.7067	0.998567	21.6087	0.100325	0.498974	0.31755	0.943703	25.5475	0.341894	1.70667	0.0004	0.0360577
Cdk5r2	5.56763	2.62448	-1.08503	-2.6549	5e-05	0.00690205	4.51959	-0.300872	-0.817833	0.1044	0.785558	2.7388	-1.02352	-2.48616	5e-05	0.00690205	2.86514	-0.958457	-2.37085	5e-05	0.00690205	6.81087	0.290776	0.84892	0.09205	0.760629
Cdkn1a	2.15594	4.33611	1.00809	2.04767	0.00025	0.0254175	2.38716	0.146976	0.277194	0.5614	0.992159	2.06363	-0.0631306	-0.119037	0.8182	0.998567	1.6983	-0.344222	-0.617856	0.21265	0.897186	1.6749	-0.364241	-0.640638	0.1923	0.882609
Cdkn1c	1.83388	4.48319	1.28963	2.31282	5e-05	0.00690205	4.11114	1.16464	2.26845	0.0002	0.0213363	3.49734	0.931364	1.79838	0.0027	0.135184	1.89753	0.0492281	0.085523	0.8703	0.998567	2.92868	0.675357	1.27652	0.0152	0.37111
Cdr2	5.92022	11.5259	0.961152	3.63821	5e-05	0.00690205	9.53244	0.687196	2.52564	5e-05	0.00690205	5.92716	0.00169088	0.00593181	0.99125	0.998567	5.67996	-0.0597689	-0.20712	0.6721	0.998567	8.94615	0.595617	2.21657	5e-05	0.00690205
Cecr6	1.83686	0.745269	-1.30141	-2.26319	5e-05	0.00690205	1.26583	-0.537153	-1.03971	0.0412	0.588476	1.14082	-0.687172	-1.29256	0.01865	0.413373	1.00349	-0.872217	-1.6165	0.00185	0.105582	2.21605	0.270753	0.577884	0.2534	0.918562
Celf4	57.2336	46.6672	-0.294454	-1.3839	0.00565	0.21316	56.1718	-0.0270152	-0.128851	0.79215	0.998567	37.5825	-0.606802	-2.77968	5e-05	0.00690205	42.6739	-0.423506	-1.94307	5e-05	0.00690205	64.1666	0.164961	0.788931	0.1127	0.800367
Celsr2	32.744	26.7462	-0.291897	-1.27211	0.0099	0.296082	26.3316	-0.314437	-1.38421	0.0053	0.205917	28.7896	-0.185681	-0.811231	0.12915	0.822886	25.1481	-0.38078	-1.6728	0.00045	0.0394643	31.5339	-0.054329	-0.235127	0.63175	0.998567
Cep131	7.37588	6.40701	-0.203166	-0.869244	0.07685	0.724592	5.80775	-0.344837	-1.45845	0.00295	0.143011	5.42877	-0.44219	-1.84845	0.0006	0.0486902	5.75276	-0.358561	-1.50718	0.0022	0.118109	7.28796	-0.0173007	-0.0754652	0.87755	0.998567
Cfap126	2.84899	6.38583	1.16442	2.56998	5e-05	0.00690205	5.75901	1.01537	2.21099	5e-05	0.00690205	3.1562	0.147736	0.295462	0.5831	0.994113	2.62855	-0.116183	-0.224868	0.64805	0.998567	4.66886	0.712618	1.50567	0.00325	0.151789
Cfap43	2.16556	3.67597	0.763381	2.73745	5e-05	0.00690205	3.34016	0.625173	2.21804	5e-05	0.00690205	2.40594	0.151855	0.513206	0.3344	0.948152	2.85204	0.39725	1.3799	0.0055	0.210048	2.92301	0.432711	1.50298	0.0023	0.121952
Cfap44	1.28655	2.26024	0.812966	2.49272	5e-05	0.00690205	1.84714	0.52178	1.55778	0.00215	0.116151	1.34102	0.0598181	0.168358	0.75435	0.998567	1.41256	0.134799	0.382964	0.44265	0.975947	1.52298	0.243383	0.702043	0.16035	0.856395
Cfap52	3.1581	6.04804	0.937411	2.8414	5e-05	0.00690205	5.22575	0.726581	2.15767	5e-05	0.00690205	3.82157	0.27511	0.77805	0.1513	0.846714	3.44263	0.124454	0.34636	0.4945	0.984595	3.71597	0.234682	0.660759	0.18425	0.876537
Cgnl1	4.75353	9.14279	0.943634	4.27774	5e-05	0.00690205	7.88874	0.730795	3.28032	5e-05	0.00690205	5.70279	0.262667	1.18285	0.0286	0.504693	5.1771	0.123144	0.547447	0.2746	0.927688	6.77636	0.51151	2.33447	5e-05	0.00690205
Cherp	6.97842	5.34802	-0.383896	-1.3646	0.0064	0.2286	5.82565	-0.260483	-0.952666	0.05575	0.656332	5.1656	-0.433967	-1.58368	0.004	0.172989	4.68548	-0.574705	-2.03308	5e-05	0.00690205	6.6582	-0.0677698	-0.245453	0.62	0.997496
Chpf	19.4019	17.3457	-0.161617	-0.784351	0.1148	0.803971	18.4983	-0.0688031	-0.334593	0.5078	0.987038	14.7312	-0.397318	-1.86143	0.0005	0.042647	13.7077	-0.501209	-2.3774	5e-05	0.00690205	19.4115	0.000714436	0.0034717	0.9949	0.998567
Chrm5	3.94505	4.03625	0.0329724	0.102077	0.83575	0.998567	3.984	0.0141726	0.0437307	0.93415	0.998567	3.96253	0.00637781	0.0196654	0.96865	0.998567	6.00352	0.605764	2.00055	5e-05	0.00690205	3.6254	-0.121905	-0.370033	0.45985	0.978594
Chrna3	0.905121	0.219127	-2.04634	-2.1711	0.00065	0.0512764	0.223863	-2.0155	-2.28373	0.0003	0.0292809	1.33215	0.557568	0.836916	0.15475	0.850348	0.584317	-0.63136	-0.660389	0.24285	0.913202	0.51711	-0.807639	-1.08396	0.0407	0.58523
Chrna5	4.41774	2.89664	-0.608925	-1.93715	0.00015	0.0170471	3.2712	-0.43349	-1.41473	0.00465	0.189633	4.14249	-0.0928109	-0.302259	0.56775	0.992937	3.51381	-0.330272	-1.09076	0.0274	0.497159	4.02468	-0.134435	-0.4572	0.3573	0.95537
Chrnb4	0.990826	0.180941	-2.45312	-3.07989	5e-05	0.00690205	0.174929	-2.50186	-3.06739	5e-05	0.00690205	2.21574	1.16109	2.21377	0.0001	0.0123395	0.186965	-2.40586	-3.08453	5e-05	0.00690205	0.165465	-2.5821	-3.19639	5e-05	0.00690205
Chst2	42.2764	39.1396	-0.111224	-0.542473	0.27325	0.927364	36.3105	-0.219465	-1.07042	0.0323	0.530387	30.0815	-0.490976	-2.32719	5e-05	0.00690205	31.3494	-0.431414	-2.0644	5e-05	0.00690205	35.5776	-0.248884	-1.21283	0.013	0.342712
Cic	16.1675	13.3074	-0.280867	-1.38947	0.0047	0.19061	13.4693	-0.263423	-1.31159	0.00795	0.261278	13.4042	-0.270409	-1.34623	0.01155	0.321946	11.3059	-0.516027	-2.54376	5e-05	0.00690205	16.1805	0.00115904	0.0057681	0.99135	0.998567
Ckb	248.744	211.174	-0.236228	-1.03135	0.03655	0.558638	234.872	-0.0827832	-0.360188	0.46675	0.980532	174.296	-0.513122	-2.22221	5e-05	0.00690205	174.341	-0.51275	-2.25939	5e-05	0.00690205	239.029	-0.0574771	-0.24929	0.6165	0.997087
Cldn1	1.77337	5.14586	1.53692	4.57797	5e-05	0.00690205	3.59304	1.01871	2.93258	5e-05	0.00690205	1.58954	-0.15789	-0.39691	0.4594	0.978594	1.72957	-0.0360787	-0.0925751	0.854	0.998567	2.74661	0.631156	1.74051	0.0006	0.0486902
Cldn5	26.4986	22.9867	-0.205121	-0.921433	0.06225	0.679053	25.1196	-0.0771054	-0.349191	0.4802	0.982337	18.4081	-0.525576	-2.26036	0.0001	0.0123395	18.0209	-0.556251	-2.41175	5e-05	0.00690205	24.9569	-0.0864818	-0.390353	0.43045	0.973723
Clic6	8.39128	31.818	1.92288	7.35752	5e-05	0.00690205	23.9226	1.51141	5.83009	5e-05	0.00690205	9.03227	0.106197	0.397003	0.45435	0.978083	6.41751	-0.386877	-1.3565	0.0064	0.2286	19.7621	1.23578	4.75562	5e-05	0.00690205
Cmya5	0.911894	0.943099	0.0485429	0.164982	0.73595	0.998567	0.939402	0.0428768	0.145591	0.7685	0.998567	1.34686	0.562663	2.01302	5e-05	0.00690205	0.945927	0.052863	0.179548	0.7182	0.998567	0.995177	0.126086	0.432626	0.37715	0.961754
Cntfr	19.3177	16.8424	-0.197831	-0.88792	0.0713	0.707818	14.9631	-0.368515	-1.63377	0.00095	0.0668109	15.1804	-0.347716	-1.5427	0.0042	0.178384	13.93	-0.471734	-2.06302	0.00015	0.0170471	17.6856	-0.127353	-0.57478	0.24475	0.914337
Cntn2	18.4705	15.1923	-0.281888	-1.40283	0.0046	0.18818	14.6296	-0.33633	-1.67392	0.00045	0.0394643	14.9572	-0.304386	-1.51297	0.0047	0.19061	14.8522	-0.314543	-1.55716	0.00135	0.0854089	15.7638	-0.22861	-1.13741	0.02075	0.436148
Coch	3.85577	7.44077	0.948435	3.13643	5e-05	0.00690205	5.51288	0.515789	1.65265	0.00155	0.0937944	6.13301	0.669577	2.15429	0.00025	0.0254175	3.92962	0.0273722	0.0825985	0.86605	0.998567	5.72713	0.570793	1.83749	0.00045	0.0394643
Col11a1	2.27141	2.68394	0.240764	0.960715	0.052	0.641273	3.12135	0.458582	1.86705	0.0001	0.0123395	2.83215	0.318311	1.28027	0.01905	0.417848	2.6786	0.237893	0.949671	0.05535	0.654968	2.61802	0.204887	0.815941	0.09715	0.770959
Col11a2	14.1113	11.0185	-0.356917	-1.76641	0.0004	0.0360577	12.5724	-0.166584	-0.827497	0.0944	0.76561	10.1285	-0.478429	-2.30943	5e-05	0.00690205	10.404	-0.439712	-2.16055	5e-05	0.00690205	13.9183	-0.0198614	-0.097928	0.84465	0.998567
Col1a1	2.91368	3.75902	0.367514	1.32006	0.0099	0.296082	2.67074	-0.125603	-0.439218	0.37245	0.960505	2.87738	-0.0180863	-0.0624028	0.90585	0.998567	1.39735	-1.06015	-3.3267	5e-05	0.00690205	2.62775	-0.149013	-0.520132	0.29175	0.933162
Col3a1	4.87667	7.4579	0.612873	2.30872	5e-05	0.00690205	3.69065	-0.402021	-1.4544	0.00325	0.151789	5.21684	0.0972801	0.356928	0.50635	0.986817	2.66023	-0.874346	-3.03843	5e-05	0.00690205	4.95921	0.0242122	0.0908415	0.8535	0.998567
Col4a2	15.8623	15.0923	-0.0717901	-0.357676	0.47105	0.981229	15.7245	-0.0125936	-0.0628288	0.902	0.998567	12.1667	-0.382672	-1.87204	0.00035	0.0328225	13.4118	-0.242107	-1.19899	0.016	0.381255	14.0594	-0.174072	-0.865115	0.0804	0.733284
Col8a1	2.53211	2.22711	-0.185168	-0.544248	0.27565	0.928174	1.94656	-0.379415	-1.07521	0.0343	0.544651	4.13033	0.705918	2.05012	0.0002	0.0213363	0.608388	-2.05728	-4.38734	5e-05	0.00690205	1.97751	-0.356652	-1.02554	0.0408	0.585788
Col8a2	1.64812	4.40106	1.41703	4.47168	5e-05	0.00690205	3.64864	1.14654	3.52081	5e-05	0.00690205	1.74306	0.0808005	0.224066	0.68055	0.998567	1.2967	-0.345979	-0.907003	0.0705	0.705079	2.95772	0.843666	2.54637	5e-05	0.00690205
Col9a3	4.595	5.89927	0.360472	1.13919	0.02265	0.454402	5.83759	0.345308	1.08527	0.0303	0.516846	3.17339	-0.534042	-1.48873	0.00615	0.223617	2.80518	-0.711974	-1.96547	5e-05	0.00690205	4.39725	-0.0634652	-0.190583	0.7074	0.998567
Colec12	4.43268	6.35574	0.519882	1.83999	0.0004	0.0360577	5.05623	0.189883	0.658955	0.1835	0.875929	4.98333	0.168931	0.581526	0.283	0.930673	3.87751	-0.19305	-0.640256	0.1956	0.885024	4.48531	0.0170288	0.0580654	0.9066	0.998567
Cplx3	3.24973	0.861522	-1.91536	-4.6031	5e-05	0.00690205	0.773913	-2.07007	-4.86744	5e-05	0.00690205	4.5741	0.493169	1.57315	0.0037	0.164679	1.09809	-1.56532	-3.99745	5e-05	0.00690205	1.3386	-1.2796	-3.41836	5e-05	0.00690205
Crabp2	2.17691	4.88865	1.16715	2.04257	0.0004	0.0360577	2.88073	0.404153	0.667786	0.17625	0.870844	3.65173	0.746298	1.25199	0.02165	0.444957	2.36451	0.119256	0.189272	0.69855	0.998567	2.32743	0.0964524	0.153782	0.75725	0.998567
Crebzf	7.07985	4.22597	-0.744436	-2.06145	0.0001	0.0123395	6.02573	-0.232583	-0.691429	0.16445	0.859758	3.58897	-0.980148	-2.59239	5e-05	0.00690205	4.41754	-0.680476	-1.88667	0.0004	0.0360577	6.80051	-0.0580759	-0.1768	0.7262	0.998567
Crtc1	16.7551	14.2627	-0.232355	-1.01738	0.0426	0.595319	15.0355	-0.15623	-0.68959	0.1677	0.86283	12.5601	-0.415756	-1.79043	0.00115	0.0763868	11.8739	-0.496807	-2.1029	5e-05	0.00690205	17.7719	0.0849956	0.380107	0.4493	0.976974
Cryab	40.2234	42.8929	0.0927058	0.438636	0.3739	0.960839	25.1899	-0.675186	-3.0766	5e-05	0.00690205	23.4222	-0.780159	-3.51599	5e-05	0.00690205	36.5448	-0.138366	-0.641893	0.19735	0.887152	29.1407	-0.464997	-2.15471	5e-05	0.00690205
Csad	7.55706	7.09569	-0.0908814	-0.25253	0.6065	0.996222	5.42482	-0.478249	-1.34825	0.00605	0.221372	3.91317	-0.949485	-1.62635	0.01645	0.387342	5.0206	-0.589965	-1.37929	0.00895	0.279983	4.22004	-0.840569	-2.02676	0.00015	0.0170471
Csnk1g2	26.0935	22.5474	-0.210732	-0.979863	0.04735	0.619961	25.1039	-0.0557811	-0.26376	0.59635	0.995545	18.818	-0.471581	-2.16594	5e-05	0.00690205	19.4356	-0.424992	-1.95962	0.0001	0.0123395	25.244	-0.0477545	-0.224637	0.6523	0.998567
Ctgf	10.3674	6.17308	-0.747998	-2.76186	5e-05	0.00690205	4.75658	-1.12406	-4.00019	5e-05	0.00690205	6.55821	-0.660685	-2.51209	5e-05	0.00690205	5.92904	-0.806191	-3.03178	5e-05	0.00690205	7.545	-0.458466	-1.76258	0.0004	0.0360577
Ctsc	3.03781	5.72732	0.91483	2.55237	5e-05	0.00690205	4.91242	0.693405	1.89105	0.00065	0.0512764	3.52364	0.214037	0.550529	0.3062	0.939403	2.8079	-0.113536	-0.282978	0.56955	0.993114	4.30553	0.503162	1.34568	0.00905	0.281695
Cul9	8.79637	7.05132	-0.319016	-1.55692	0.00155	0.0937944	7.13167	-0.302668	-1.48287	0.00275	0.136588	7.19133	-0.29065	-1.42184	0.009	0.280525	6.64286	-0.405105	-1.97689	5e-05	0.00690205	8.42715	-0.061864	-0.304667	0.5342	0.989543
Cux2	3.85774	2.5061	-0.62231	-2.30053	5e-05	0.00690205	2.74305	-0.491974	-1.85638	0.0001	0.0123395	3.21474	-0.263053	-1.0156	0.06	0.671129	2.39851	-0.685618	-2.51329	5e-05	0.00690205	3.76103	-0.0366275	-0.1454	0.77315	0.998567
Cyb561	14.0696	18.5657	0.400062	1.8772	0.0001	0.0123395	16.6581	0.243647	1.13921	0.02285	0.456684	13.7332	-0.0349145	-0.161416	0.76425	0.998567	13.7065	-0.0377196	-0.17385	0.7279	0.998567	15.016	0.0939241	0.433169	0.3899	0.964607
Cyp26b1	4.21768	4.46626	0.0826192	0.331311	0.49615	0.984876	3.24835	-0.376742	-1.43625	0.00415	0.177137	3.47939	-0.277617	-1.0696	0.04915	0.627647	2.95948	-0.511104	-1.91244	0.00025	0.0254175	3.52567	-0.258551	-0.997646	0.0413	0.588755
Cyp4f4	1.24886	2.03945	0.70757	1.52495	0.00335	0.154661	2.02081	0.694324	1.49581	0.0039	0.170172	1.56387	0.324509	0.672444	0.209	0.894973	2.27842	0.867429	1.8969	0.0003	0.0292809	2.0865	0.740476	1.60429	0.00195	0.109211
Dab2	4.61729	7.90578	0.77586	2.7621	5e-05	0.00690205	6.38913	0.468572	1.63715	0.00155	0.0937944	5.81046	0.331605	1.13667	0.03455	0.545523	4.81411	0.0602207	0.201156	0.6876	0.998567	5.97159	0.371069	1.28136	0.0106	0.306235
Ddit4	8.27477	4.14186	-0.99844	-3.00923	5e-05	0.00690205	3.51686	-1.23443	-3.58987	5e-05	0.00690205	6.47973	-0.352786	-1.1689	0.0312	0.52401	3.99245	-1.05144	-3.12745	5e-05	0.00690205	4.39695	-0.912215	-2.78408	5e-05	0.00690205
Dennd4b	9.04361	7.74149	-0.224288	-1.05469	0.0337	0.540085	7.99675	-0.177486	-0.836978	0.0883	0.751729	6.81094	-0.409044	-1.89849	0.0005	0.042647	7.3238	-0.304307	-1.42201	0.0035	0.158903	8.24875	-0.132724	-0.626883	0.20485	0.892386
Dgcr6	16.9715	14.1487	-0.262445	-1.07828	0.02935	0.510687	13.3246	-0.349027	-1.42265	0.0035	0.158903	11.4958	-0.562011	-2.2225	0.0001	0.0123395	12.2671	-0.468321	-1.87472	0.00025	0.0254175	13.2943	-0.352312	-1.43429	0.0038	0.167542
Dlc1	7.50626	6.73377	-0.156679	-0.477408	0.3108	0.941097	4.77643	-0.652159	-1.83477	0.00045	0.0394643	7.41898	-0.0168731	-0.0446979	0.9353	0.998567	7.67047	0.0312216	0.0893923	0.853	0.998567	6.38286	-0.233891	-0.633074	0.1976	0.887378
Dlgap3	26.9164	20.2632	-0.409621	-2.00753	5e-05	0.00690205	23.9687	-0.167337	-0.825174	0.09845	0.773845	18.2822	-0.558045	-2.65995	5e-05	0.00690205	18.6488	-0.529406	-2.56007	5e-05	0.00690205	28.1807	0.0662191	0.324431	0.5112	0.987211
Dlgap4	23.6244	18.288	-0.369381	-1.81193	0.0002	0.0213363	21.4361	-0.14024	-0.693227	0.1631	0.858997	19.2263	-0.297198	-1.46027	0.0069	0.239382	17.9426	-0.39689	-1.94172	5e-05	0.00690205	26.0405	0.140478	0.694908	0.1584	0.854292
Dnajb2	39.6572	34.1803	-0.214418	-1.05607	0.0337	0.540085	30.4399	-0.381616	-1.86502	0.0001	0.0123395	33.1049	-0.260538	-1.2803	0.01665	0.389949	34.6725	-0.193788	-0.95119	0.0546	0.651952	30.3747	-0.384711	-1.8833	0.00015	0.0170471
Dohh	16.1914	13.8902	-0.221158	-0.898903	0.0708	0.706094	15.6975	-0.0446884	-0.185104	0.7088	0.998567	11.2866	-0.520619	-2.019	0.00025	0.0254175	11.5007	-0.493503	-1.92744	0.0002	0.0213363	14.8271	-0.126987	-0.521951	0.2954	0.934869
Dok5	6.18254	3.35599	-0.881462	-2.39847	5e-05	0.00690205	4.51934	-0.452088	-1.30025	0.0101	0.299045	5.61804	-0.138134	-0.415594	0.4446	0.976382	5.06604	-0.287342	-0.84262	0.0917	0.759628	4.91977	-0.329608	-0.96684	0.05105	0.636975
Dos	29.6265	22.767	-0.379944	-1.46492	0.00365	0.163066	26.9845	-0.134759	-0.530884	0.2852	0.931007	20.0055	-0.566492	-1.83051	0.00145	0.0898177	19.2191	-0.624351	-2.30953	5e-05	0.00690205	29.4667	-0.00780493	-0.0299855	0.9484	0.998567
Drc1	4.41513	6.30747	0.514606	1.76482	0.0006	0.0486902	6.06572	0.458223	1.56558	0.00215	0.116151	5.02398	0.186374	0.617116	0.24685	0.91534	5.58925	0.340198	1.14758	0.0206	0.434131	5.25296	0.250675	0.837142	0.091	0.757941
Dusp1	7.6104	5.36037	-0.50564	-1.6942	0.00105	0.0715391	4.78213	-0.670319	-2.19833	5e-05	0.00690205	7.19861	-0.0802538	-0.284891	0.59385	0.995311	6.02529	-0.336942	-1.15681	0.02045	0.432729	6.7807	-0.166538	-0.586944	0.2337	0.908617
Efcab1	11.2721	18.1532	0.687476	2.4954	5e-05	0.00690205	16.3441	0.536019	1.91889	5e-05	0.00690205	12.0345	0.0944241	0.32291	0.5472	0.990831	12.9129	0.196063	0.678453	0.16365	0.859294	12.9879	0.204419	0.707814	0.15075	0.846033
Efhc1	2.10798	4.19036	0.99121	2.61413	5e-05	0.00690205	3.91614	0.89357	2.32825	5e-05	0.00690205	2.38618	0.178837	0.433537	0.42275	0.9721	2.35454	0.159578	0.386566	0.43755	0.975055	3.17947	0.592923	1.50603	0.00325	0.151789
Egln2	25.7221	23.4318	-0.134541	-0.625987	0.20705	0.89368	24.5268	-0.0686478	-0.322868	0.51355	0.987533	18.9141	-0.443547	-2.0102	0.0001	0.0123395	20.3265	-0.339642	-1.56098	0.0023	0.121952	24.838	-0.0504545	-0.237105	0.6377	0.998567
Egr1	13.9519	9.32894	-0.58068	-2.6664	5e-05	0.00690205	10.7092	-0.381608	-1.78	0.00055	0.0457362	12.8851	-0.11476	-0.543124	0.3122	0.941613	9.53909	-0.548541	-2.52714	5e-05	0.00690205	12.1107	-0.204186	-0.962241	0.05215	0.641661
Ehmt2	30.1847	25.8424	-0.224082	-0.992467	0.0471	0.618217	26.3254	-0.197366	-0.78558	0.1147	0.803542	21.4933	-0.489931	-2.03026	0.00025	0.0254175	22.4025	-0.430161	-1.89456	0.00015	0.0170471	25.7967	-0.22663	-0.779265	0.11265	0.800286
Eif1b	69.8921	55.8152	-0.324472	-1.56212	0.0018	0.103655	54.5327	-0.358008	-1.72251	0.00045	0.0394643	65.4096	-0.095626	-0.46515	0.384	0.963277	65.0974	-0.10253	-0.498453	0.3158	0.94288	57.7027	-0.276491	-1.33568	0.00645	0.229496
Elfn1	4.59016	3.51356	-0.38561	-1.46373	0.00295	0.143011	4.13626	-0.150218	-0.58696	0.23455	0.908884	3.3443	-0.456838	-1.71293	0.0016	0.0958875	3.19303	-0.523618	-1.94627	5e-05	0.00690205	4.14062	-0.148697	-0.580308	0.23975	0.911882
Elovl7	11.4562	17.3835	0.601592	1.91413	0.0001	0.0123395	19.1275	0.739527	2.38785	5e-05	0.00690205	12.9236	0.173888	0.529929	0.32895	0.946855	11.6556	0.0248976	0.0741753	0.88035	0.998567	14.7712	0.366667	1.14075	0.0217	0.445249
Emc10	24.0021	22.4867	-0.0940889	-0.432705	0.3879	0.963971	21.12	-0.184549	-0.845375	0.0906	0.756763	19.9978	-0.263322	-1.19286	0.02515	0.478375	18.1942	-0.399679	-1.79631	0.00035	0.0328225	21.634	-0.14986	-0.688907	0.16405	0.859581
Enpp2	72.7738	269.472	1.88864	3.35373	5e-05	0.00690205	217.888	1.5821	2.83223	5e-05	0.00690205	94.6062	0.378515	0.66558	0.28675	0.931637	72.038	-0.0146622	-0.0241056	0.9689	0.998567	168.385	1.21027	2.03624	0.0011	0.0739937
Epha8	5.83249	3.9171	-0.574327	-2.03967	5e-05	0.00690205	5.24682	-0.152668	-0.573269	0.2469	0.91534	3.79085	-0.621592	-2.17908	0.0002	0.0213363	5.29047	-0.140717	-0.526987	0.28675	0.931637	4.22379	-0.465574	-1.67351	0.00125	0.0808708
Ephx1	14.9939	23.0852	0.622593	2.73492	5e-05	0.00690205	18.4236	0.297184	1.29258	0.0083	0.267068	16.3691	0.1266	0.543104	0.31105	0.941318	15.6097	0.0580672	0.247621	0.6207	0.997596	17.3564	0.21109	0.908547	0.0675	0.696255
Eps8l2	1.32862	2.31445	0.800737	2.03689	0.0001	0.0123395	2.13057	0.681307	1.70845	0.0009	0.0642937	1.30271	-0.0284153	-0.0657337	0.90255	0.998567	1.0166	-0.386178	-0.861721	0.0851	0.744993	1.59886	0.267116	0.643942	0.19505	0.884658
Etl4	9.92874	7.74503	-0.35834	-1.77215	0.0006	0.0486902	7.64127	-0.377799	-1.86357	0.0003	0.0292809	10.5277	0.0845021	0.418337	0.43735	0.975055	8.26737	-0.264181	-1.3061	0.00775	0.256671	9.79492	-0.0195768	-0.0975351	0.8414	0.998567
Exoc6b	19.5307	16.5229	-0.241274	-1.19017	0.016	0.381255	15.3748	-0.345172	-1.69782	0.00035	0.0328225	19.7879	0.0188747	0.0929062	0.8648	0.998567	19.6146	0.0061852	0.0303723	0.9506	0.998567	17.4078	-0.166013	-0.817199	0.0994	0.775872
Exph5	1.32069	1.39292	0.0768197	0.237301	0.63135	0.998567	1.488	0.172076	0.575603	0.24715	0.91547	2.11987	0.682677	2.34792	5e-05	0.00690205	1.44045	0.125225	0.375646	0.4438	0.976178	1.90259	0.526667	1.83316	0.00015	0.0170471
Extl1	11.3811	9.10353	-0.322148	-1.52415	0.002	0.111235	9.49899	-0.260799	-1.23881	0.0128	0.339706	9.14848	-0.315041	-1.48747	0.00555	0.210761	8.81744	-0.368214	-1.73929	0.0003	0.0292809	10.7799	-0.0783081	-0.375196	0.44255	0.975887
Ezr	15.6473	20.7176	0.404946	1.72371	0.0004	0.0360577	21.5816	0.463895	1.92348	5e-05	0.00690205	14.211	-0.138899	-0.448285	0.39185	0.965208	15.2689	-0.0353171	-0.12788	0.79625	0.998567	18.7565	0.261482	1.04451	0.03585	0.553857
F5	1.25634	5.25622	2.0648	1.94775	5e-05	0.00690205	4.04223	1.68592	1.63326	0.00025	0.0254175	1.75595	0.483022	0.408286	0.306	0.939304	1.07271	-0.227965	-0.203343	0.57905	0.993634	3.12607	1.31512	1.09274	0.0514	0.638334
Fam111a	1.959	0.124696	-3.97363	-5.1119	5e-05	0.00690205	0.110158	-4.15246	-5.12964	5e-05	0.00690205	0.783547	-1.32202	-2.67705	5e-05	0.00690205	1.35508	-0.531734	-1.18938	0.02095	0.438721	1.42617	-0.457973	-1.03501	0.03885	0.574493
Fam171a2	16.5738	13.4574	-0.30051	-1.373	0.00645	0.229496	14.2014	-0.222874	-1.02593	0.04025	0.582224	11.9324	-0.474022	-2.1441	5e-05	0.00690205	11.4233	-0.536934	-2.39878	5e-05	0.00690205	16.1733	-0.0352955	-0.163822	0.7419	0.998567
Fam183b	4.52714	10.4834	1.21143	2.38636	5e-05	0.00690205	7.70453	0.767106	1.45277	0.004	0.172989	6.28937	0.474316	0.871262	0.1069	0.789593	6.62523	0.549371	1.01735	0.04235	0.59406	7.10787	0.650817	1.22037	0.0149	0.367645
Fam46a	1.22991	2.71827	1.14414	2.89481	5e-05	0.00690205	2.32677	0.91978	2.27269	5e-05	0.00690205	1.29221	0.0712967	0.161993	0.7597	0.998567	1.35766	0.142571	0.325596	0.5088	0.987048	2.09895	0.771117	1.88813	0.00015	0.0170471
Fam53c	10.4714	8.16228	-0.359413	-1.42835	0.0029	0.141691	7.82655	-0.420009	-1.66011	0.00055	0.0457362	9.24856	-0.179157	-0.7278	0.1705	0.865799	8.10106	-0.370275	-1.46523	0.0032	0.150499	10.1784	-0.0409487	-0.168218	0.731	0.998567
Far2	8.46427	7.91507	-0.0967824	-0.448311	0.36755	0.959319	9.2985	0.135613	0.636135	0.20055	0.889662	11.1128	0.392768	1.84894	0.00035	0.0328225	9.40239	0.151643	0.710439	0.14725	0.842229	9.01636	0.0911602	0.427193	0.39645	0.966592
Fbrsl1	4.13061	2.09092	-0.982215	-1.71997	0.0009	0.0642937	3.06336	-0.43124	-0.851992	0.09795	0.772819	1.64121	-1.3316	-2.23656	0.0002	0.0213363	2.49979	-0.724551	-1.3573	0.00985	0.295545	4.87811	0.239966	0.49623	0.3181	0.943703
Fbxo2	31.3868	28.6968	-0.129269	-0.592017	0.23495	0.909287	28.1701	-0.155993	-0.715451	0.15	0.845096	22.0296	-0.510716	-2.2332	5e-05	0.00690205	26.0566	-0.268511	-1.21141	0.0151	0.370085	29.7973	-0.074978	-0.344994	0.4951	0.984729
Fbxo41	11.4785	7.66753	-0.582099	-2.24939	5e-05	0.00690205	9.62838	-0.253569	-1.07533	0.0339	0.541547	7.22088	-0.668687	-2.68601	5e-05	0.00690205	6.97405	-0.718864	-2.81966	5e-05	0.00690205	11.5939	0.0144377	0.0622531	0.90035	0.998567
Fcho1	13.2521	11.1367	-0.250904	-1.09861	0.0265	0.490374	12.4942	-0.0849581	-0.378132	0.4427	0.975947	9.52678	-0.476161	-2.04865	0.0002	0.0213363	10.0986	-0.392062	-1.6985	0.001	0.0693668	13.9905	0.0782271	0.346241	0.4874	0.983565
Fhod3	5.52701	3.72524	-0.569164	-2.35687	5e-05	0.00690205	4.17215	-0.405707	-1.71234	0.0007	0.0540055	7.04159	0.349401	1.54681	0.00375	0.165837	4.87446	-0.181256	-0.778153	0.11335	0.801029	6.09271	0.140586	0.622997	0.20505	0.892546
Fkbp5	15.4389	15.113	-0.0307789	-0.149061	0.7638	0.998567	10.5976	-0.542837	-2.56709	5e-05	0.00690205	12.1374	-0.347107	-1.65644	0.00225	0.120145	16.9486	0.134597	0.655671	0.1894	0.880222	11.3691	-0.44145	-2.10238	5e-05	0.00690205
Fkbp8	134.941	123.579	-0.126902	-0.606773	0.21755	0.899309	139.682	0.0498132	0.2368	0.6277	0.998567	103.391	-0.384223	-1.81341	0.00055	0.0457362	104.802	-0.364663	-1.73661	0.00015	0.0170471	135.477	0.00571596	0.027249	0.9541	0.998567
Flrt1	6.61258	4.92059	-0.426383	-1.80529	0.00015	0.0170471	5.34665	-0.306578	-1.29427	0.0085	0.270912	6.65295	0.00878003	0.0372835	0.9446	0.998567	5.96474	-0.148754	-0.643172	0.19245	0.882808	6.44321	-0.0374332	-0.163006	0.7404	0.998567
Fmod	2.29929	5.51071	1.26105	4.06918	5e-05	0.00690205	4.33769	0.915739	2.90383	5e-05	0.00690205	2.94963	0.359345	1.078	0.04535	0.60998	2.03452	-0.176503	-0.497192	0.31935	0.943987	4.02408	0.80747	2.54228	5e-05	0.00690205
Folr1	6.68751	26.481	1.98542	5.08658	5e-05	0.00690205	22.328	1.73931	4.25916	5e-05	0.00690205	7.31823	0.130026	0.286995	0.57765	0.993567	6.06569	-0.140795	-0.27971	0.55285	0.991531	16.8692	1.33485	3.21711	5e-05	0.00690205
Foxp2	0.856172	0.732744	-0.224591	-0.573196	0.249	0.916143	0.751641	-0.187857	-0.482589	0.3297	0.947086	1.38188	0.690661	1.95495	0.0004	0.0360577	0.740368	-0.209658	-0.536239	0.28285	0.930673	0.938603	0.132615	0.354228	0.48045	0.982337
Fscn1	6.20315	3.33473	-0.895431	-2.35714	0.00015	0.0170471	4.90562	-0.338566	-0.960906	0.0548	0.652493	3.53216	-0.81245	-2.13413	0.00035	0.0328225	3.5986	-0.785565	-2.09706	5e-05	0.00690205	7.37944	0.250512	0.766983	0.1256	0.818925
Fuca1	16.6485	21.6564	0.379398	1.67685	0.00055	0.0457362	20.9848	0.33395	1.47539	0.0032	0.150499	17.3833	0.0623092	0.270089	0.6156	0.997087	16.5111	-0.0119553	-0.0515697	0.91975	0.998567	18.6675	0.165132	0.721957	0.1447	0.84047
Fxyd1	39.6449	52.6708	0.409867	1.52988	0.0021	0.114544	56.9877	0.523515	1.96501	0.0002	0.0213363	34.2456	-0.211216	-0.732118	0.1648	0.859906	34.6981	-0.19228	-0.668417	0.1748	0.869434	49.888	0.331559	1.23209	0.0126	0.337421
Fxyd7	46.0256	35.2435	-0.385079	-1.58474	0.00155	0.0937944	41.4286	-0.151808	-0.64091	0.19915	0.88836	35.6215	-0.369688	-1.51912	0.00555	0.210761	32.9244	-0.483277	-1.96021	0.0003	0.0292809	43.7409	-0.0734516	-0.312459	0.5303	0.989085
Fzd6	1.34547	2.08629	0.632832	1.76222	0.00055	0.0457362	1.91616	0.510107	1.40273	0.00535	0.206988	1.41041	0.0680027	0.177389	0.7478	0.998567	1.49952	0.156388	0.412904	0.4061	0.968471	1.74888	0.378317	1.02268	0.04065	0.58468
Gas6	41.9432	53.5986	0.35376	1.73913	0.0005	0.042647	50.1624	0.25817	1.26985	0.01	0.297606	41.6652	-0.00959457	-0.0477001	0.9288	0.998567	37.3598	-0.166948	-0.831701	0.09345	0.763904	45.0757	0.103915	0.515757	0.3023	0.938128
Gch1	2.20452	0.359006	-2.61839	-3.51646	5e-05	0.00690205	0.441572	-2.31974	-3.22659	5e-05	0.00690205	5.80216	1.39613	2.84483	5e-05	0.00690205	0.25555	-3.10879	-3.58425	5e-05	0.00690205	0.24213	-3.18661	-3.55297	5e-05	0.00690205
Gdpd5	3.89778	2.79541	-0.479596	-1.57604	0.0019	0.10745	2.86572	-0.443755	-1.46776	0.0041	0.175847	3.553	-0.133616	-0.45983	0.3958	0.966361	2.61729	-0.57458	-1.85566	0.0005	0.042647	3.06915	-0.344812	-1.15295	0.01975	0.425367
Gfod1	43.6245	35.9258	-0.280118	-1.35923	0.00655	0.232158	35.6967	-0.289347	-1.40253	0.00555	0.210761	27.0428	-0.689893	-3.23064	5e-05	0.00690205	35.085	-0.314286	-1.50652	0.00265	0.133675	40.5122	-0.106782	-0.520301	0.29515	0.934814
Gga1	11.4755	9.82485	-0.224046	-0.988771	0.0485	0.625509	8.60892	-0.414649	-1.79945	0.0003	0.0292809	9.84477	-0.221123	-0.975277	0.06805	0.697563	9.47682	-0.276078	-1.21317	0.0139	0.355226	9.6619	-0.248174	-1.09455	0.02905	0.507953
Gh1	5.7985	3.79741	-0.610663	-1.1649	0.031	0.522343	2.4357	-1.25134	-2.0936	0.0004	0.0360577	0.579443	-3.32294	-4.33695	5e-05	0.00690205	7.26758	0.325795	0.659099	0.194	0.883923	0.0889179	-6.02706	-3.63189	0.24915	0.916143
Glt8d2	2.86533	1.65952	-0.787931	-1.42854	0.0054	0.208113	1.35957	-1.07556	-1.87839	0.0005	0.042647	2.17109	-0.400279	-0.751918	0.16905	0.864184	1.67301	-0.776259	-1.39439	0.0066	0.233399	2.36213	-0.278614	-0.539024	0.2778	0.928979
Glycam1	2.80754	9.53488	1.76391	3.21558	5e-05	0.00690205	7.87134	1.4873	2.65836	0.0001	0.0123395	2.7102	-0.0509044	-0.0810498	0.894	0.998567	1.49249	-0.911588	-1.33797	0.02685	0.49282	5.30939	0.919242	1.59487	0.00595	0.219098
Gnat2	17.123	0.95512	-4.16411	-7.97313	5e-05	0.00690205	0.462268	-5.21106	-7.88117	5e-05	0.00690205	23.6579	0.466391	1.27284	0.0165	0.388042	0.27909	-5.93906	-7.54994	5e-05	0.00690205	0.331713	-5.68985	-8.00844	5e-05	0.00690205
Gnb2	54.3907	50.032	-0.12051	-0.600888	0.229	0.906227	50.4203	-0.109355	-0.546395	0.2774	0.928931	47.9095	-0.183049	-0.911398	0.08605	0.746881	41.2923	-0.397487	-1.96394	5e-05	0.00690205	48.0681	-0.178282	-0.889741	0.07215	0.710785
Gngt1	12.3547	0.966442	-3.67623	-4.57866	5e-05	0.00690205	0.732907	-4.07529	-4.85271	0.0001	0.0123395	26.5952	1.10611	2.9909	0.0001	0.0123395	0.24896	-5.633	-3.73295	0.00015	0.0170471	0.191622	-6.01065	-4.40784	0.2313	0.907423
Gngt2	18.3816	0.82673	-4.4747	-5.91328	5e-05	0.00690205	0.638425	-4.8476	-4.99615	5e-05	0.00690205	27.3467	0.573101	1.47485	0.0132	0.346042	0.633001	-4.85991	-5.52042	5e-05	0.00690205	0.344217	-5.7388	-5.24975	0.00165	0.0978706
Gpd1	48.2264	62.0059	0.362583	1.7227	0.0006	0.0486902	24.886	-0.954491	-4.63983	5e-05	0.00690205	23.5024	-1.03701	-4.86294	5e-05	0.00690205	48.0704	-0.00467275	-0.0219141	0.96385	0.998567	31.9177	-0.595468	-2.92118	5e-05	0.00690205
Gpr161	19.8669	18.6514	-0.0910836	-0.426059	0.39925	0.967024	15.6327	-0.345796	-1.59671	0.00195	0.109211	15.368	-0.370432	-1.69442	0.00175	0.10186	17.3786	-0.19305	-0.898786	0.07085	0.706309	15.4714	-0.360757	-1.66318	0.0006	0.0486902
Gpr88	2.58347	1.25868	-1.0374	-2.91898	5e-05	0.00690205	1.32034	-0.968407	-2.74551	5e-05	0.00690205	2.589	0.0030835	0.00987113	0.986	0.998567	1.5911	-0.699291	-2.05786	5e-05	0.00690205	2.48816	-0.0542321	-0.175869	0.724	0.998567
Grb2	2.08981	2.20356	0.0764689	0.136094	0.77805	0.998567	3.83234	0.874856	1.68608	0.001	0.0693668	2.22844	0.0926673	0.165306	0.7601	0.998567	2.16739	0.0525917	0.0933355	0.8506	0.998567	4.21505	1.01218	1.98089	0.00025	0.0254175
Grik3	7.3743	5.09208	-0.534251	-2.20053	5e-05	0.00690205	5.09399	-0.53371	-2.20027	5e-05	0.00690205	6.98366	-0.0785225	-0.337955	0.5291	0.988833	5.68597	-0.3751	-1.57065	0.00205	0.112831	6.46784	-0.189223	-0.809343	0.10415	0.785074
Grk1	1.60134	0.28418	-2.4944	-3.44055	5e-05	0.00690205	0.377223	-2.08579	-3.23116	5e-05	0.00690205	1.99189	0.314865	0.626658	0.23535	0.909563	0.26941	-2.5714	-3.52086	5e-05	0.00690205	0.31253	-2.35721	-3.4751	5e-05	0.00690205
Grm2	6.97875	4.07398	-0.776528	-3.26356	5e-05	0.00690205	5.21326	-0.420782	-1.83927	0.00015	0.0170471	5.11134	-0.449266	-1.95524	0.0004	0.0360577	4.76651	-0.550035	-2.37608	5e-05	0.00690205	6.81961	-0.0332791	-0.150468	0.759	0.998567
Gse1	5.20946	3.78037	-0.462607	-1.84571	0.0003	0.0292809	4.26983	-0.286956	-1.16722	0.0187	0.413707	3.46993	-0.586226	-2.30573	5e-05	0.00690205	3.83218	-0.442968	-1.76669	0.00025	0.0254175	5.28051	0.0195437	0.0818106	0.87095	0.998567
Gulp1	4.00367	7.54614	0.914414	3.28944	5e-05	0.00690205	7.68413	0.940558	3.34935	5e-05	0.00690205	5.15243	0.363929	1.23251	0.02265	0.454402	4.10792	0.0370847	0.112326	0.824	0.998567	5.01099	0.32377	1.10753	0.02735	0.496868
H1fx	5.15603	2.07833	-1.31084	-2.03034	0.0001	0.0123395	4.04937	-0.348562	-0.622404	0.2129	0.897422	2.17783	-1.24337	-1.8664	0.0017	0.100026	2.31756	-1.15366	-1.75953	0.0013	0.0832616	3.95771	-0.381593	-0.672901	0.1727	0.867344
H3f3b	87.0887	96.3983	0.146522	0.725637	0.1399	0.835179	111.962	0.362457	1.78585	0.00015	0.0170471	88.7833	0.027803	0.138092	0.79155	0.998567	90.7955	0.0601351	0.29879	0.54735	0.990831	90.9701	0.0629077	0.312456	0.51835	0.98803
Hapln2	11.3183	8.71306	-0.377402	-1.29154	0.0107	0.307909	11.4026	0.0107091	0.038614	0.93605	0.998567	5.31858	-1.08954	-3.33122	5e-05	0.00690205	6.45172	-0.810897	-2.58275	5e-05	0.00690205	10.06	-0.170017	-0.599275	0.2278	0.905481
Hdac5	28.9158	23.7235	-0.285543	-1.4167	0.0051	0.201098	23.6851	-0.287877	-1.43033	0.0046	0.18818	24.2692	-0.252733	-1.25632	0.0191	0.418244	21.7773	-0.409035	-2.02222	5e-05	0.00690205	26.339	-0.134659	-0.670614	0.1773	0.871317
Hectd2	13.7146	15.4473	0.171641	0.82337	0.09815	0.773147	19.0049	0.470651	2.29624	5e-05	0.00690205	15.5917	0.185057	0.900792	0.0912	0.758693	15.547	0.18092	0.874374	0.079	0.729824	15.0987	0.13871	0.672408	0.1743	0.868961
Hfe	0.792115	1.73528	1.13139	1.69711	0.0017	0.100026	2.09278	1.40164	2.07224	0.00025	0.0254175	0.869617	0.134671	0.170655	0.7571	0.998567	0.818929	0.0480279	0.0603367	0.90265	0.998567	1.58264	0.998548	1.50617	0.00535	0.206988
Hip1r	12.5575	10.9631	-0.195892	-0.947521	0.05585	0.656515	11.1949	-0.165708	-0.803885	0.10475	0.786025	10.3938	-0.272824	-1.3156	0.01415	0.358194	9.52212	-0.399191	-1.90958	0.0002	0.0213363	11.6209	-0.111824	-0.542511	0.277	0.928804
Hist1h2bg	50.0018	50.57	0.0163027	0.0762683	0.87435	0.998567	53.891	0.108064	0.507975	0.3047	0.939014	37.1803	-0.427441	-1.90798	0.00015	0.0170471	38.0852	-0.39275	-1.79035	0.00025	0.0254175	47.9183	-0.0614027	-0.286721	0.56685	0.992817
Hist1h4b	64.7201	41.0248	-0.657718	-2.11819	5e-05	0.00690205	65.9121	0.0263294	0.093254	0.84735	0.998567	33.2995	-0.958712	-2.84408	5e-05	0.00690205	34.9083	-0.890644	-2.70745	5e-05	0.00690205	62.7397	-0.0448346	-0.158084	0.7423	0.998567
Hist1h4b	50.9084	34.8304	-0.54756	-1.37411	0.00675	0.236619	56.1863	0.142314	0.38994	0.42955	0.973645	24.8345	-1.03556	-2.27559	5e-05	0.00690205	31.2199	-0.70544	-1.68415	0.00105	0.0715391	50.7289	-0.005096	-0.0138439	0.97505	0.998567
Hlf	34.4161	25.6678	-0.423128	-1.73721	0.0003	0.0292809	24.0198	-0.51886	-2.10865	5e-05	0.00690205	31.6601	-0.120418	-0.509359	0.34215	0.950498	26.5123	-0.376422	-1.55068	0.00155	0.0937944	32.5062	-0.0823676	-0.3499	0.48085	0.982388
Hmgcs2	3.86362	6.94561	0.846146	2.60833	5e-05	0.00690205	4.92631	0.350553	1.02938	0.03955	0.57835	3.29346	-0.230352	-0.631152	0.2438	0.913674	3.80825	-0.0208267	-0.0583559	0.9058	0.998567	3.36059	-0.20124	-0.553297	0.26975	0.925923
Hspa5	156.768	147.056	-0.0922627	-0.396926	0.42565	0.972866	110.992	-0.498177	-2.19942	5e-05	0.00690205	108.085	-0.536465	-2.37392	5e-05	0.00690205	167.034	0.0915132	0.388181	0.4364	0.974744	134.13	-0.224994	-0.975864	0.05155	0.638953
Hspb1	5.38634	3.96712	-0.441214	-0.937549	0.06165	0.677018	2.94285	-0.872089	-1.76131	0.00105	0.0715391	4.88471	-0.141031	-0.297999	0.57585	0.993383	2.56225	-1.07189	-2.111	0.00025	0.0254175	3.23155	-0.73708	-1.524	0.0028	0.138408
Htr2c	19.9262	34.5307	0.793212	3.81703	5e-05	0.00690205	35.419	0.829854	3.95902	5e-05	0.00690205	22.597	0.181462	0.900888	0.09175	0.759688	25.1487	0.335817	1.63732	0.0009	0.0642937	28.2256	0.502337	2.45801	5e-05	0.00690205
Hydin	1.08909	1.91729	0.815946	1.53048	0.0024	0.125358	2.1519	0.982485	1.93887	0.00015	0.0170471	1.27588	0.228369	0.401799	0.4579	0.978337	1.26515	0.216178	0.357441	0.47495	0.981784	1.71745	0.657146	1.23531	0.0161	0.382868
Icam5	63.7983	57.9726	-0.138147	-0.662596	0.1803	0.8733	59.9793	-0.0890539	-0.426515	0.38735	0.96373	44.5065	-0.519503	-2.42408	5e-05	0.00690205	52.1464	-0.290951	-1.38064	0.00445	0.184746	62.4819	-0.03008	-0.143068	0.771	0.998567
Igf1r	8.60233	7.33588	-0.229756	-1.04559	0.0357	0.552878	6.4183	-0.422535	-1.89557	0.0002	0.0213363	7.56636	-0.185126	-0.844513	0.1143	0.802615	7.19376	-0.257981	-1.17274	0.01845	0.410659	7.61783	-0.175347	-0.802108	0.10935	0.794277
Igf2	19.8925	52.302	1.39464	5.6208	5e-05	0.00690205	40.9619	1.04206	4.10963	5e-05	0.00690205	22.3488	0.167971	0.680439	0.20735	0.893704	16.2381	-0.292841	-1.17805	0.0198	0.426075	35.2902	0.827042	3.43773	5e-05	0.00690205
Igfbp2	16.5446	39.7597	1.26495	4.8361	5e-05	0.00690205	33.7125	1.02693	3.89515	5e-05	0.00690205	16.2462	-0.0262576	-0.0938191	0.85495	0.998567	11.2	-0.562862	-1.89966	0.0001	0.0123395	29.095	0.814413	3.0955	5e-05	0.00690205
Igfbp6	4.8659	3.68134	-0.402473	-0.912388	0.06845	0.698556	3.62415	-0.425062	-0.964569	0.05515	0.654282	3.5633	-0.449493	-1.01246	0.0607	0.67366	2.63321	-0.885883	-1.88601	0.0005	0.042647	4.05442	-0.263209	-0.610262	0.21645	0.898803
Igfbpl1	0.998968	2.29809	1.20193	2.04638	0.0002	0.0213363	2.04492	1.03354	1.73052	0.00115	0.0763868	1.49513	0.581756	0.940337	0.0813	0.735322	1.39367	0.480377	0.763885	0.132	0.826205	2.08257	1.05986	1.76136	0.00075	0.0566685
Igsf21	9.01152	5.42528	-0.732073	-1.99323	5e-05	0.00690205	5.91517	-0.607351	-1.68432	0.00105	0.0715391	8.60916	-0.0658967	-0.196219	0.7163	0.998567	5.52423	-0.705996	-1.92962	0.00025	0.0254175	7.44263	-0.275957	-0.796654	0.10985	0.795124
Igsf8	31.4706	25.8422	-0.284278	-1.38272	0.00485	0.194569	29.03	-0.116464	-0.569724	0.2491	0.916143	21.5381	-0.547115	-2.59986	5e-05	0.00690205	21.9023	-0.522923	-2.50481	5e-05	0.00690205	27.9517	-0.171073	-0.835036	0.09215	0.760975
Igsf9b	4.05237	2.79272	-0.537098	-1.88697	0.0002	0.0213363	3.07508	-0.398142	-1.42847	0.00425	0.179771	3.04393	-0.41283	-1.47843	0.00585	0.217248	2.82743	-0.519275	-1.83174	0.0003	0.0292809	3.96055	-0.0330663	-0.124104	0.7972	0.998567
Il6r	5.46693	4.47243	-0.289672	-1.21203	0.01375	0.353571	4.51239	-0.276839	-1.15943	0.0193	0.420331	4.84785	-0.173385	-0.733681	0.1734	0.867882	5.39872	-0.018113	-0.0776952	0.87485	0.998567	3.87721	-0.495713	-2.02792	5e-05	0.00690205
Impg2	1.88816	0.213547	-3.14436	-5.44433	5e-05	0.00690205	0.210655	-3.16403	-5.53644	5e-05	0.00690205	4.23876	1.16666	3.12302	5e-05	0.00690205	0.275474	-2.77699	-5.16058	5e-05	0.00690205	0.224803	-3.07025	-5.42683	5e-05	0.00690205
Inadl	2.08837	2.94944	0.498066	1.9732	0.00015	0.0170471	2.55556	0.291263	1.13147	0.023	0.457917	2.14778	0.0404712	0.153831	0.77395	0.998567	2.51264	0.266824	1.03812	0.03635	0.557086	2.40594	0.204224	0.791228	0.1129	0.800714
Ing1	12.1582	10.4104	-0.223899	-0.897864	0.0655	0.689164	8.75133	-0.474352	-1.84447	0.0004	0.0360577	11.5853	-0.0696349	-0.283309	0.60435	0.996104	11.6227	-0.0649855	-0.264251	0.5992	0.995891	10.2866	-0.241165	-0.96555	0.0503	0.633781
Iqgap2	10.6642	13.3654	0.325721	1.61953	0.0012	0.0787205	10.8165	0.0204611	0.102109	0.83565	0.998567	10.655	-0.0012426	-0.00619276	0.99105	0.998567	13.8844	0.380689	1.89337	0.00025	0.0254175	10.8071	0.0192054	0.0955808	0.8485	0.998567
Irf2bp1	8.89428	7.6524	-0.216967	-0.892429	0.07185	0.709796	8.36551	-0.0884253	-0.369158	0.453	0.977834	6.99656	-0.346234	-1.40193	0.00915	0.283144	6.54305	-0.442916	-1.77236	0.0004	0.0360577	8.28119	-0.10304	-0.429567	0.38555	0.963277
Irf2bpl	6.91427	5.07381	-0.446506	-1.56413	0.0017	0.100026	5.8828	-0.233074	-0.839593	0.0902	0.755868	4.55699	-0.601495	-2.05392	0.00025	0.0254175	4.97191	-0.475775	-1.65294	0.00085	0.061822	7.70227	0.155707	0.586173	0.23115	0.907423
Irgq	6.75	4.31647	-0.645034	-1.83424	0.0003	0.0292809	5.09663	-0.405343	-1.18145	0.0174	0.398881	3.9739	-0.76433	-2.11912	0.00015	0.0170471	3.98073	-0.761855	-2.14264	5e-05	0.00690205	6.52513	-0.048879	-0.140005	0.7723	0.998567
Irs1	4.87373	4.01447	-0.279818	-1.18495	0.01615	0.383361	4.04346	-0.269436	-1.14207	0.0193	0.420331	5.18116	0.088249	0.376113	0.4791	0.982266	3.64686	-0.418373	-1.74649	0.00035	0.0328225	4.54026	-0.102252	-0.439193	0.37285	0.96057
Itgb8	21.6722	28.6195	0.40115	1.72723	0.00035	0.0328225	28.6557	0.402978	1.75378	0.0002	0.0213363	21.8832	0.0139735	0.0579826	0.91335	0.998567	24.1599	0.156769	0.66314	0.1825	0.875151	26.8913	0.311292	1.3517	0.00605	0.221372
Itpripl1	1.20149	4.20768	1.8082	3.82126	5e-05	0.00690205	3.10209	1.36842	2.77798	5e-05	0.00690205	1.41571	0.236698	0.433797	0.415	0.970419	1.44208	0.263324	0.480135	0.331	0.947452	2.62556	1.1278	2.24278	5e-05	0.00690205
Jag2	5.7158	4.75281	-0.266172	-1.12194	0.0229	0.45695	5.44891	-0.068986	-0.296853	0.549	0.990944	3.99114	-0.518154	-2.11431	5e-05	0.00690205	4.28252	-0.416496	-1.71487	0.0008	0.0594359	5.61385	-0.0259649	-0.112	0.82265	0.998567
Josd2	18.9714	14.4104	-0.396719	-1.31547	0.0099	0.296082	16.2686	-0.221738	-0.755936	0.127	0.820709	10.1574	-0.901301	-2.76292	5e-05	0.00690205	13.1883	-0.524566	-1.70227	0.001	0.0693668	14.9519	-0.343504	-1.15278	0.02135	0.44226
Jph4	24.4233	19.5861	-0.318425	-1.47897	0.00315	0.149106	20.8672	-0.227025	-1.06176	0.0347	0.546539	15.5287	-0.653325	-2.88976	5e-05	0.00690205	17.6089	-0.471951	-2.14188	5e-05	0.00690205	26.2737	0.105361	0.494179	0.3209	0.944526
Jun	20.8036	16.975	-0.293426	-1.42793	0.00365	0.163066	16.6197	-0.323945	-1.57982	0.0013	0.0832616	14.095	-0.561652	-2.70815	5e-05	0.00690205	16.5235	-0.332319	-1.61162	0.00105	0.0715391	20.193	-0.042979	-0.210051	0.66925	0.998567
Junb	7.16767	4.94648	-0.535103	-1.6853	0.00085	0.061822	6.5672	-0.126226	-0.421243	0.3992	0.967007	5.17814	-0.469069	-1.48438	0.00655	0.232158	4.4321	-0.693512	-2.12919	0.0001	0.0123395	9.1462	0.351668	1.24056	0.0118	0.32556
Kazn	8.90934	8.55745	-0.0581371	-0.225243	0.65145	0.998567	7.35724	-0.276154	-1.04331	0.03435	0.544958	6.13862	-0.537405	-1.95414	0.0002	0.0213363	6.95454	-0.357364	-1.33085	0.0086	0.27291	8.22787	-0.1148	-0.442076	0.3706	0.959901
Kcnc4	10.8238	8.18849	-0.402532	-1.73736	0.00035	0.0328225	8.87874	-0.285773	-1.24712	0.0105	0.304761	8.80815	-0.297289	-1.29573	0.01545	0.374386	9.10241	-0.24988	-1.09287	0.0276	0.498897	11.0597	0.0311056	0.139373	0.77245	0.998567
Kcne2	3.77177	11.053	1.55113	4.6658	5e-05	0.00690205	9.25344	1.29475	3.77537	5e-05	0.00690205	5.0347	0.416667	1.11829	0.04015	0.581859	3.54598	-0.0890546	-0.222466	0.65655	0.998567	8.17534	1.11604	3.23607	5e-05	0.00690205
Kcnf1	8.44985	5.71879	-0.563216	-2.18776	5e-05	0.00690205	6.16842	-0.454026	-1.78607	0.00035	0.0328225	8.37546	-0.0127583	-0.0526353	0.92255	0.998567	7.34337	-0.202484	-0.816403	0.09975	0.777045	8.97255	0.0865915	0.36078	0.4659	0.980332
Kcng1	7.74263	4.89671	-0.661012	-2.46451	5e-05	0.00690205	4.83762	-0.678525	-2.53908	5e-05	0.00690205	5.30362	-0.545846	-2.07856	0.0001	0.0123395	5.05452	-0.615248	-2.30911	5e-05	0.00690205	6.31213	-0.294697	-1.15402	0.01905	0.417848
Kcng2	3.68191	2.55798	-0.525448	-1.32231	0.009	0.280525	3.46725	-0.0866606	-0.230487	0.6468	0.998567	2.01056	-0.872857	-2.08094	0.00045	0.0394643	2.49796	-0.559704	-1.39139	0.0063	0.226589	3.9867	0.114743	0.31095	0.53465	0.989647
Kcnh6	1.44763	0.919997	-0.653995	-1.47018	0.0043	0.181117	0.786474	-0.880224	-1.91561	0.00045	0.0394643	1.91118	0.400768	1.00435	0.06445	0.686364	0.813427	-0.83161	-1.83176	0.0004	0.0360577	0.770603	-0.909636	-1.97849	0.0002	0.0213363
Kcnj14	4.32467	3.30735	-0.386911	-1.21944	0.0158	0.378701	2.68314	-0.688668	-2.06984	5e-05	0.00690205	3.17887	-0.444075	-1.38151	0.00975	0.293749	3.09756	-0.481455	-1.49679	0.00305	0.146292	2.91849	-0.567364	-1.74538	0.00075	0.0566685
Kif19	1.5349	0.835507	-0.877416	-1.2414	0.02815	0.502236	0.921569	-0.735976	-1.04664	0.059	0.667685	1.6371	0.0930005	0.120614	0.84975	0.998567	0.68164	-1.17106	-1.56503	0.0035	0.158903	0.57944	-1.40541	-1.84153	0.00045	0.0394643
Kl	5.97802	23.7449	1.98988	7.45175	5e-05	0.00690205	19.3483	1.69447	6.16757	5e-05	0.00690205	6.62669	0.148621	0.527863	0.32325	0.945163	4.62196	-0.371164	-1.20085	0.0188	0.41485	15.6008	1.38388	5.1961	5e-05	0.00690205
Krt8	1.1352	2.86758	1.33689	2.48145	5e-05	0.00690205	2.65595	1.22628	2.28999	0.00015	0.0170471	1.77677	0.646317	1.07564	0.0541	0.649785	1.31582	0.213019	0.351588	0.48715	0.983565	2.12214	0.902575	1.61466	0.00205	0.112831
Ksr1	2.53902	1.99479	-0.348037	-1.08051	0.0307	0.519645	1.97069	-0.365569	-1.13245	0.02645	0.490141	1.60483	-0.661852	-1.95074	0.00045	0.0394643	2.06396	-0.298856	-0.931007	0.06515	0.688277	1.99118	-0.350652	-1.08778	0.0309	0.521576
Ksr2	6.09853	4.88045	-0.321448	-0.962284	0.0641	0.685268	4.40196	-0.470316	-1.69694	0.00035	0.0328225	5.20155	-0.22952	-0.855265	0.11065	0.79656	4.88973	-0.318707	-1.17286	0.01935	0.420904	4.80916	-0.342676	-0.731762	0.1294	0.822886
Lama2	1.14091	2.93423	1.3628	2.51329	5e-05	0.00690205	3.11335	1.44829	3.06617	5e-05	0.00690205	0.699196	-0.706411	-0.492364	0.2038	0.891961	1.53023	0.423566	0.745054	0.15215	0.847526	2.00997	0.816998	1.43386	0.0126	0.337421
Lama3	1.13326	3.20119	1.49813	4.50724	5e-05	0.00690205	2.80895	1.30955	3.87483	5e-05	0.00690205	1.61968	0.515231	1.42559	0.00845	0.270009	1.27573	0.170849	0.451397	0.3661	0.959103	2.37879	1.06975	3.11749	5e-05	0.00690205
Lamc2	0.858123	0.411697	-1.0596	-2.21138	5e-05	0.00690205	0.522735	-0.715105	-1.56908	0.0023	0.121952	0.861411	0.00551749	0.0131461	0.9798	0.998567	0.518929	-0.725646	-1.57753	0.002	0.111235	0.719324	-0.254542	-0.592554	0.23035	0.907185
Lcn2	1.05252	2.80529	1.4143	2.06277	0.0004	0.0360577	2.75899	1.39029	2.02534	0.0004	0.0360577	1.45529	0.467463	0.618511	0.2471	0.91547	0.626119	-0.749339	-0.818753	0.0993	0.77553	1.91244	0.861566	1.18854	0.0219	0.446738
Lgals3bp	5.20535	8.65934	0.734263	2.60451	5e-05	0.00690205	7.11965	0.451812	1.55793	0.0021	0.114544	5.61445	0.10915	0.361835	0.5032	0.986021	4.3466	-0.260107	-0.825449	0.09755	0.771792	6.37123	0.291579	0.986213	0.04875	0.62604
Lingo1	29.0821	22.1638	-0.391926	-1.89353	0.0002	0.0213363	24.707	-0.235209	-1.1512	0.0215	0.443595	26.2271	-0.149073	-0.72926	0.17635	0.870844	20.4471	-0.508236	-2.45116	5e-05	0.00690205	29.9588	0.0428471	0.209924	0.67685	0.998567
Lingo3	2.40259	1.45523	-0.723346	-1.55342	0.0023	0.121952	2.11964	-0.180772	-0.418167	0.39555	0.966316	1.30494	-0.880609	-1.80623	0.00145	0.0898177	1.28469	-0.903167	-1.89189	0.00045	0.0394643	2.32775	-0.0456551	-0.106926	0.82475	0.998567
Lmod1	2.38656	2.39956	0.00783783	0.0256841	0.9588	0.998567	1.45431	-0.714596	-2.11976	0.0001	0.0123395	1.94333	-0.296402	-0.932885	0.08485	0.744428	1.81798	-0.392598	-1.2182	0.01585	0.379388	1.37451	-0.796012	-2.3275	5e-05	0.00690205
Lrrc10b	13.6473	12.5227	-0.124073	-0.447885	0.3594	0.956289	11.7578	-0.214998	-0.767511	0.11885	0.810287	9.10633	-0.583679	-1.96062	0.0006	0.0486902	11.9479	-0.191868	-0.684891	0.16305	0.858988	12.0634	-0.177979	-0.637864	0.1992	0.88836
Lrrc16b	7.19253	5.8287	-0.303326	-1.34007	0.00745	0.250671	5.96292	-0.270481	-1.19999	0.01655	0.388631	4.78091	-0.589215	-2.52846	5e-05	0.00690205	5.77838	-0.315834	-1.38862	0.00625	0.22554	7.10195	-0.0182854	-0.082496	0.8671	0.998567
Lrrc34	1.10997	2.05195	0.886475	1.68283	0.0012	0.0787205	2.51836	1.18196	2.33592	5e-05	0.00690205	1.52698	0.460157	0.852411	0.1122	0.799544	1.67925	0.597301	1.12517	0.02585	0.484542	1.64964	0.571635	1.07288	0.03435	0.544958
Lrrc4b	49.0731	39.2531	-0.322127	-1.59238	0.0015	0.0917954	47.9499	-0.0334057	-0.164887	0.73845	0.998567	35.434	-0.4698	-2.29403	5e-05	0.00690205	35.2937	-0.475522	-2.32166	5e-05	0.00690205	54.7109	0.156895	0.765695	0.12225	0.814415
Lrriq1	0.90548	1.48621	0.714885	2.20918	5e-05	0.00690205	1.48358	0.712324	2.19331	5e-05	0.00690205	1.14505	0.338654	1.00645	0.0595	0.669314	1.06962	0.240341	0.705401	0.1596	0.855775	1.22785	0.439385	1.31676	0.00785	0.258949
Lzts3	35.0924	29.3243	-0.259062	-1.28681	0.01025	0.301193	34.105	-0.0411783	-0.204894	0.67305	0.998567	24.2847	-0.531112	-2.57918	5e-05	0.00690205	27.7315	-0.339632	-1.65791	0.00105	0.0715391	35.3031	0.00863532	0.0430508	0.9305	0.998567
Map1s	7.85197	6.28721	-0.320636	-1.42075	0.00395	0.171542	7.15923	-0.133251	-0.600274	0.23115	0.907423	5.94805	-0.400638	-1.75291	0.0011	0.0739937	5.46308	-0.523342	-2.26386	5e-05	0.00690205	8.68694	0.145793	0.665158	0.18485	0.876974
Map3k10	23.2555	19.5732	-0.248692	-1.2278	0.01195	0.327484	22.2324	-0.0649076	-0.321738	0.51825	0.98803	17.4768	-0.412133	-1.99208	0.0002	0.0213363	17.5849	-0.403234	-1.96121	5e-05	0.00690205	24.1115	0.0521477	0.2567	0.6058	0.996104
Map3k11	5.23703	4.44566	-0.236348	-0.903132	0.0671	0.694749	4.84026	-0.113663	-0.441039	0.37085	0.95992	3.9894	-0.392575	-1.46789	0.0062	0.224811	3.73801	-0.486477	-1.79124	0.00045	0.0394643	5.11135	-0.0350445	-0.13693	0.77895	0.998567
Map7d1	31.4606	23.4846	-0.421832	-2.06573	5e-05	0.00690205	21.4804	-0.550524	-2.71907	5e-05	0.00690205	26.6748	-0.238069	-1.17785	0.02815	0.502236	20.367	-0.62731	-3.07614	5e-05	0.00690205	25.8893	-0.281188	-1.38861	0.00555	0.210761
MAST1	9.51346	7.7023	-0.30468	-1.43055	0.00375	0.165837	7.99626	-0.250644	-1.18333	0.0148	0.366595	8.46737	-0.168056	-0.796962	0.1381	0.832883	7.1951	-0.402955	-1.8752	0.0002	0.0213363	9.79582	0.0421964	0.201455	0.69345	0.998567
Mast3	42.2626	36.4979	-0.211566	-0.988528	0.04585	0.611845	35.8129	-0.238903	-1.12259	0.02115	0.440574	31.6273	-0.418213	-1.97645	0.0005	0.042647	32.8496	-0.363506	-1.70842	0.0006	0.0486902	39.3273	-0.103852	-0.483837	0.32625	0.945913
Mbd3	14.4411	12.7264	-0.182354	-0.77542	0.1195	0.811495	10.9558	-0.39849	-1.6548	0.0014	0.0877028	8.73682	-0.725002	-2.88373	5e-05	0.00690205	11.6648	-0.308025	-1.28885	0.00945	0.289049	13.9906	-0.0457235	-0.196541	0.6942	0.998567
Mdfic	1.28484	2.12288	0.724429	1.84555	0.0003	0.0292809	2.56088	0.995043	2.59176	5e-05	0.00690205	1.50867	0.23168	0.5598	0.2849	0.930999	1.42704	0.151427	0.363458	0.4684	0.980842	1.7185	0.419553	1.03422	0.0386	0.572873
Mdga1	4.86892	3.63503	-0.421634	-1.5195	0.0023	0.121952	3.22346	-0.594991	-2.09451	5e-05	0.00690205	3.18274	-0.613332	-2.15167	5e-05	0.00690205	3.21995	-0.596563	-2.09617	5e-05	0.00690205	3.96618	-0.295852	-1.08292	0.02855	0.504169
Mdk	32.3492	84.8169	1.39062	2.65764	0.00015	0.0170471	81.3641	1.33066	2.43243	0.0002	0.0213363	35.9063	0.150507	0.239459	0.6724	0.998567	31.193	-0.0525094	-0.0855888	0.87	0.998567	59.3336	0.875119	1.46444	0.0111	0.314403
Megf8	11.8494	9.43082	-0.329353	-1.6203	0.00145	0.0898177	10.2062	-0.215361	-1.06028	0.03165	0.526593	9.12769	-0.376486	-1.84925	0.00065	0.0512764	8.6776	-0.44944	-2.20127	5e-05	0.00690205	11.6752	-0.0213671	-0.104606	0.83115	0.998567
Mertk	10.8825	11.7204	0.107013	0.517874	0.2989	0.936428	8.51332	-0.354218	-1.68573	0.00035	0.0328225	9.37263	-0.215486	-1.03052	0.0541	0.649785	11.789	0.115426	0.560215	0.26155	0.922206	9.30667	-0.225674	-1.08197	0.03035	0.517345
Metrn	18.0975	18.5247	0.0336589	0.120693	0.80525	0.998567	20.7717	0.198824	0.727358	0.1377	0.832286	11.7089	-0.628185	-2.02853	0.0005	0.042647	13.0997	-0.466258	-1.55824	0.0015	0.0917954	19.8092	0.130377	0.472692	0.3349	0.948245
Mex3b	7.37527	6.82263	-0.112368	-0.476832	0.34115	0.950422	7.6046	0.0441775	0.19015	0.7018	0.998567	4.85323	-0.603752	-2.41997	5e-05	0.00690205	5.85512	-0.332997	-1.38052	0.00585	0.217248	6.53088	-0.175418	-0.73823	0.135	0.829975
Mfrp	7.38595	36.3749	2.30009	6.90087	5e-05	0.00690205	26.836	1.86132	5.58658	5e-05	0.00690205	9.8516	0.415575	1.19349	0.0377	0.566851	6.90521	-0.0970986	-0.253652	0.6272	0.998567	22.2963	1.59395	4.76063	5e-05	0.00690205
Mfsd2a	6.0889	8.61018	0.49986	1.80806	0.0005	0.042647	6.61406	0.119354	0.415522	0.4014	0.967523	5.38403	-0.177496	-0.594987	0.2691	0.925732	6.09417	0.00124613	0.00426999	0.99465	0.998567	5.29988	-0.200223	-0.670189	0.1765	0.870985
Mgarp	3.78774	0.679117	-2.47961	-3.82476	5e-05	0.00690205	0.622989	-2.60406	-3.89467	5e-05	0.00690205	1.03958	-1.86534	-2.95537	5e-05	0.00690205	0.572227	-2.72668	-3.92767	5e-05	0.00690205	0.61625	-2.61975	-3.78973	5e-05	0.00690205
Mgp	13.4397	15.5204	0.207662	0.580704	0.2452	0.914541	10.0258	-0.42278	-1.09999	0.0265	0.490374	11.5061	-0.224105	-0.59187	0.2691	0.925732	7.89743	-0.767044	-1.89737	0.0004	0.0360577	10.321	-0.38092	-0.99725	0.0431	0.598108
Mical2	46.1061	36.3223	-0.3441	-1.54159	0.0025	0.128425	32.4942	-0.504774	-2.32008	5e-05	0.00690205	43.9511	-0.0690587	-0.315241	0.55655	0.99171	36.0057	-0.356732	-1.55445	0.00265	0.133675	39.8825	-0.2092	-0.952463	0.05735	0.661617
Midn	7.74174	6.15161	-0.331693	-1.38498	0.00475	0.192074	6.43771	-0.266109	-1.11875	0.02315	0.45969	6.18374	-0.324177	-1.35067	0.01255	0.33677	5.66753	-0.449937	-1.8539	0.00015	0.0170471	7.69585	-0.00857648	-0.036899	0.9403	0.998567
Mlf1	1.66899	3.08439	0.886013	1.65671	0.00145	0.0898177	3.31584	0.990401	1.87042	0.0003	0.0292809	2.80532	0.749191	1.37335	0.01425	0.359628	2.26583	0.441066	0.787482	0.1155	0.805316	2.33051	0.481668	0.865328	0.08675	0.748001
Mmp14	2.86047	5.68073	0.989823	2.99415	5e-05	0.00690205	4.43279	0.63196	1.8561	0.0006	0.0486902	3.21352	0.167899	0.465281	0.3883	0.964022	2.1997	-0.378949	-0.988108	0.04865	0.625822	3.78869	0.405444	1.16417	0.02065	0.43467
Mmp2	1.38512	3.54375	1.35526	3.60586	5e-05	0.00690205	3.0554	1.14135	2.9639	5e-05	0.00690205	1.79502	0.373983	0.898915	0.09145	0.759124	1.41569	0.0314886	0.0727829	0.88525	0.998567	2.12421	0.616908	1.52756	0.0025	0.128425
Mpp3	16.6221	13.0913	-0.344495	-1.52689	0.0021	0.114544	11.5386	-0.526628	-2.25834	5e-05	0.00690205	16.8909	0.0231485	0.102963	0.84405	0.998567	12.1074	-0.457217	-2.03211	5e-05	0.00690205	13.0764	-0.346136	-1.53283	0.00175	0.10186
Mpp7	3.70755	5.33582	0.525244	1.62522	0.00165	0.0978706	5.59092	0.592622	1.84665	0.0004	0.0360577	3.85833	0.057513	0.168395	0.75585	0.998567	4.47372	0.271009	0.814146	0.10525	0.786934	5.01387	0.43546	1.33601	0.009	0.280525
Msx1	3.4591	7.27311	1.07217	3.08817	5e-05	0.00690205	6.27462	0.859131	2.42638	5e-05	0.00690205	3.48261	0.00977013	0.0249946	0.96535	0.998567	3.16274	-0.129224	-0.3275	0.5133	0.987442	4.88647	0.498394	1.35728	0.00785	0.258949
Mt1m	40.6737	60.7501	0.57879	1.76855	0.00035	0.0328225	42.4643	0.0621535	0.180187	0.7177	0.998567	35.6013	-0.192167	-0.530332	0.31965	0.944055	39.1291	-0.0558552	-0.15741	0.74855	0.998567	25.4585	-0.675948	-1.79173	0.00055	0.0457362
Mt2A	20.3065	33.6578	0.728999	1.79364	0.00065	0.0512764	38.34	0.916909	2.31816	5e-05	0.00690205	23.5022	0.210858	0.489991	0.348	0.952283	25.3952	0.322616	0.757475	0.12465	0.817671	23.0986	0.185866	0.437556	0.37435	0.961002
Mt3	815.557	880.701	0.110868	0.535337	0.27715	0.928914	741.838	-0.136681	-0.665096	0.1776	0.871466	646.44	-0.335269	-1.58805	0.0033	0.153462	702.711	-0.214853	-1.04132	0.0359	0.55432	623.827	-0.386639	-1.89301	0.00025	0.0254175
Mtcl1	4.06731	2.71192	-0.584763	-2.48269	5e-05	0.00690205	2.82938	-0.523588	-2.241	5e-05	0.00690205	3.29491	-0.303835	-1.33003	0.0141	0.357692	2.78637	-0.54569	-2.33095	5e-05	0.00690205	3.37223	-0.270374	-1.186	0.01785	0.404024
Mt-nd3	3321.31	3277.34	-0.0192274	-0.0763619	0.8786	0.998567	4434.32	0.41696	1.56525	0.00155	0.0937944	5040.81	0.601903	2.08035	0.00055	0.0457362	4510.4	0.441503	1.58889	0.002	0.111235	4651.72	0.48601	1.802	0.0005	0.042647
Mx1	0.913644	1.41379	0.629859	1.40956	0.0055	0.210048	1.86005	1.02564	2.38751	5e-05	0.00690205	1.37634	0.591131	1.32351	0.01505	0.369514	1.6235	0.829407	1.89357	0.00025	0.0254175	1.28779	0.495193	1.09296	0.0265	0.490374
Mycbp	3.75052	5.51253	0.555626	1.49994	0.00305	0.146292	5.9237	0.659409	1.79389	0.00045	0.0394643	4.75604	0.342673	0.900114	0.09235	0.761297	4.31017	0.200654	0.519935	0.3012	0.937557	4.22205	0.170855	0.440636	0.3847	0.963277
Mylk	2.42944	2.52436	0.0552954	0.22129	0.6498	0.998567	2.27276	-0.0961771	-0.346523	0.47855	0.982266	3.74954	0.626092	2.51288	5e-05	0.00690205	2.30159	-0.0779874	-0.30786	0.53045	0.989111	2.49325	0.0374062	0.149141	0.7651	0.998567
Myo18a	20.461	16.913	-0.274749	-1.35396	0.0064	0.2286	14.9127	-0.456333	-2.25961	5e-05	0.00690205	16.7045	-0.292645	-1.44703	0.00735	0.248753	15.4789	-0.402574	-1.80874	0.00045	0.0394643	17.2733	-0.244333	-1.20752	0.0141	0.357692
Myrf	10.0961	8.04711	-0.32726	-1.5683	0.00195	0.109211	7.46692	-0.435217	-2.08374	5e-05	0.00690205	8.06095	-0.32478	-1.55832	0.00345	0.157437	7.33066	-0.461787	-2.18947	5e-05	0.00690205	9.25503	-0.125494	-0.606873	0.21895	0.899941
Narf	18.4626	15.2852	-0.27247	-1.31951	0.0082	0.26505	14.0902	-0.38991	-1.87601	0.0001	0.0123395	15.0519	-0.294662	-1.4235	0.008	0.262298	17.1304	-0.108051	-0.526584	0.2905	0.932764	17.8278	-0.050475	-0.246626	0.6179	0.997197
Ncln	20.2644	18.1801	-0.156584	-0.7621	0.124	0.816696	18.6857	-0.117009	-0.569033	0.2524	0.917788	12.3023	-0.720018	-3.35568	5e-05	0.00690205	15.4598	-0.390422	-1.87038	0.0002	0.0213363	21.1994	0.065076	0.31773	0.5293	0.988901
Ncor2	8.21459	4.95681	-0.728777	-2.36001	5e-05	0.00690205	5.80745	-0.500284	-1.90864	0.00015	0.0170471	5.06737	-0.696951	-2.13632	5e-05	0.00690205	4.54634	-0.853484	-2.8788	5e-05	0.00690205	7.65762	-0.101293	-0.383998	0.4387	0.975308
Ndrg1	42.6014	36.4233	-0.22604	-1.13005	0.02125	0.441364	32.6362	-0.384427	-1.92118	0.00015	0.0170471	31.5186	-0.434697	-2.17109	5e-05	0.00690205	34.1228	-0.320164	-1.59596	0.0011	0.0739937	33.2994	-0.355407	-1.77486	0.00065	0.0512764
Neurl1b	2.39964	1.42867	-0.748148	-1.51965	0.0039	0.170172	1.51486	-0.663638	-1.3715	0.00715	0.244444	1.04401	-1.20068	-2.28009	0.0003	0.0292809	1.31657	-0.86603	-1.71979	0.0011	0.0739937	2.65046	0.143423	0.326052	0.515	0.987559
Neurod4	2.26296	0.421638	-2.42414	-4.63669	5e-05	0.00690205	0.309079	-2.87217	-5.06248	5e-05	0.00690205	5.40171	1.2552	3.29773	5e-05	0.00690205	0.35042	-2.69106	-4.93719	5e-05	0.00690205	0.352406	-2.6829	-4.88771	5e-05	0.00690205
Nfkbia	12.4956	10.1587	-0.298706	-1.11519	0.02635	0.489199	8.95475	-0.480695	-1.758	0.0005	0.042647	11.4238	-0.129382	-0.487439	0.35725	0.95537	10.597	-0.237766	-0.89346	0.075	0.719302	9.20204	-0.441395	-1.62287	0.0015	0.0917954
Notch1	5.26779	4.59104	-0.198377	-0.94705	0.0575	0.662518	4.98388	-0.0799296	-0.384475	0.4398	0.975558	4.26181	-0.305731	-1.45247	0.007	0.241438	3.95943	-0.411906	-1.94132	0.00015	0.0170471	6.01658	0.191745	0.930442	0.0644	0.686088
Notch2	7.76691	10.7703	0.471653	2.26097	5e-05	0.00690205	9.75976	0.329506	1.60407	0.00115	0.0763868	7.23812	-0.101725	-0.49089	0.35865	0.955888	6.55688	-0.244331	-1.18392	0.019	0.417266	9.38843	0.273543	1.33512	0.00705	0.242658
Nr4a2	19.9064	15.2393	-0.38544	-1.88846	5e-05	0.00690205	15.863	-0.32757	-1.60216	0.00145	0.0898177	20.099	0.0138859	0.0679724	0.8971	0.998567	16.6315	-0.259314	-1.27147	0.01085	0.310181	20.8671	0.067995	0.33737	0.4936	0.984595
Nradd	1.58893	0.74244	-1.09771	-1.57762	0.00295	0.143011	0.618176	-1.36196	-1.87717	0.0008	0.0594359	1.27204	-0.320913	-0.498719	0.35475	0.954823	0.398108	-1.99682	-2.44092	0.0002	0.0213363	0.730562	-1.12097	-1.60272	0.00235	0.123629
Nt5dc2	4.48609	11.5206	1.36069	4.3442	5e-05	0.00690205	9.29414	1.05086	3.29272	5e-05	0.00690205	5.27549	0.233848	0.676967	0.20845	0.894478	4.08788	-0.134106	-0.372142	0.4515	0.977349	8.35827	0.897746	2.77633	5e-05	0.00690205
Nt5e	6.75559	6.04032	-0.161456	-0.645864	0.1974	0.887217	5.86245	-0.204577	-0.815998	0.10205	0.78122	5.62475	-0.264294	-1.04207	0.05295	0.644778	6.22416	-0.118203	-0.4756	0.33865	0.949577	4.81768	-0.487744	-1.87976	0.0002	0.0213363
Ntng1	7.74817	7.59225	-0.0293269	-0.132012	0.79235	0.998567	8.87848	0.196458	0.896233	0.07035	0.704315	9.88145	0.350869	1.60125	0.00355	0.160267	8.78627	0.181396	0.825143	0.09705	0.770899	10.0014	0.368278	1.69246	0.0004	0.0360577
Nudt7	2.79606	5.77582	1.04663	2.31479	5e-05	0.00690205	4.19371	0.58483	1.23419	0.0147	0.365573	4.21919	0.59357	1.25456	0.0214	0.442559	3.40574	0.284571	0.585438	0.2418	0.912765	3.60903	0.368213	0.763879	0.13095	0.825362
Numbl	9.83187	4.23072	-1.21656	-2.11404	0.0003	0.0292809	6.7043	-0.552379	-1.23697	0.01935	0.420904	3.79882	-1.37191	-2.33683	0.0002	0.0213363	4.97515	-0.982725	-1.66963	0.00985	0.295545	7.89936	-0.315729	-0.568806	0.2351	0.909443
Nwd1	7.93249	9.38137	0.242024	1.12612	0.0246	0.473596	6.62326	-0.260233	-1.18412	0.01755	0.400035	5.6815	-0.481502	-2.15289	0.0001	0.0123395	7.55104	-0.071098	-0.32607	0.5196	0.988084	8.09744	0.0296921	0.137635	0.7869	0.998567
Nxph3	19.7231	10.7419	-0.876635	-3.6947	5e-05	0.00690205	12.8649	-0.616453	-2.66931	5e-05	0.00690205	16.9714	-0.216783	-0.977202	0.07075	0.705736	12.7243	-0.632304	-2.71076	5e-05	0.00690205	15.8876	-0.311992	-1.39275	0.00605	0.221372
Oaz1	139.934	137.755	-0.022636	-0.112512	0.82095	0.998567	145.41	0.0553782	0.276245	0.5816	0.994044	111.09	-0.333017	-1.59428	0.00275	0.136588	108.918	-0.361505	-1.76841	0.0003	0.0292809	127.628	-0.132796	-0.660728	0.18455	0.876707
Olfm2	4.21281	2.81567	-0.581304	-2.24288	5e-05	0.00690205	2.9407	-0.518621	-2.0156	0.0001	0.0123395	4.03423	-0.0624875	-0.255889	0.63575	0.998567	3.29581	-0.354147	-1.40567	0.0043	0.181117	3.81356	-0.143642	-0.5833	0.24095	0.912531
Olig1	26.5362	21.327	-0.315278	-1.51413	0.00235	0.123629	19.1433	-0.471123	-2.2474	5e-05	0.00690205	17.1599	-0.628922	-2.94299	5e-05	0.00690205	19.9112	-0.414378	-1.95841	0.00015	0.0170471	23.141	-0.197509	-0.950424	0.0556	0.655993
P2rx6	1.66403	2.83433	0.768328	1.85438	0.00045	0.0394643	2.21714	0.41402	0.966662	0.05315	0.645792	1.81567	0.125823	0.283692	0.59245	0.994978	1.6452	-0.0164141	-0.0365318	0.9382	0.998567	2.0951	0.332337	0.76975	0.1193	0.811044
P4ha1	26.0626	23.3888	-0.156162	-0.756891	0.1298	0.82341	20.1703	-0.369751	-1.77638	0.00025	0.0254175	21.2362	-0.295455	-1.42273	0.00765	0.254885	29.178	0.162898	0.798104	0.109	0.793634	24.5567	-0.0858622	-0.41765	0.3984	0.966968
Panx2	22.6085	16.6709	-0.439534	-2.12244	5e-05	0.00690205	18.4869	-0.290357	-1.41424	0.0049	0.195598	16.7971	-0.42865	-2.0767	0.00015	0.0170471	16.0076	-0.498109	-2.3924	5e-05	0.00690205	23.6564	0.0653699	0.320147	0.52385	0.988587
Paqr5	0.783545	1.47738	0.914956	2.04987	5e-05	0.00690205	1.12904	0.527009	1.13675	0.0223	0.450321	0.901647	0.202547	0.425163	0.42695	0.973098	0.790628	0.0129841	0.0265732	0.9529	0.998567	1.19011	0.60301	1.31574	0.00895	0.279983
Paqr8	31.2572	31.1412	-0.00536427	-0.0255017	0.9588	0.998567	25.9653	-0.267602	-1.25618	0.01215	0.330563	21.3579	-0.549419	-2.5201	5e-05	0.00690205	24.493	-0.351817	-1.63064	0.0008	0.0594359	26.2822	-0.250103	-1.17734	0.0189	0.416134
Pbxip1	16.7464	21.6098	0.367839	1.76084	0.00045	0.0394643	21.4429	0.35665	1.70907	0.00095	0.0668109	14.1675	-0.241266	-1.13661	0.03705	0.561932	13.547	-0.305879	-1.45369	0.00425	0.179771	17.8609	0.0929591	0.448645	0.37505	0.961076
Pcdh8	8.83712	7.06734	-0.322408	-1.36041	0.00585	0.217248	8.30739	-0.0891802	-0.38662	0.43155	0.973921	6.25319	-0.498983	-2.06649	5e-05	0.00690205	6.02712	-0.552107	-2.26652	5e-05	0.00690205	9.96247	0.172928	0.761765	0.1281	0.821927
Pcolce	2.42484	4.21449	0.797469	1.86089	0.00015	0.0170471	2.66855	0.138167	0.302747	0.5422	0.990146	2.53099	0.0618129	0.134014	0.80625	0.998567	1.71378	-0.500708	-1.00626	0.0461	0.613175	3.0022	0.308129	0.676119	0.1735	0.867946
Pde6c	1.24859	0.0690754	-4.17599	-3.70813	0.0002	0.0213363	0.0433958	-4.8466	-3.39851	0.00345	0.157437	3.89647	1.64186	3.45725	5e-05	0.00690205	0.0331279	-5.23611	-2.77817	0.00015	0.0170471	0.0234106	-5.737	-3.18215	0.24285	0.913202
Pdgfra	15.7822	20.0755	0.347135	1.72649	0.0005	0.042647	18.5909	0.236295	1.18022	0.0171	0.39528	16.8556	0.0949254	0.474368	0.3682	0.959577	16.7699	0.0875751	0.438295	0.3717	0.960262	17.0778	0.113824	0.569737	0.24645	0.91524
Pdia4	24.5081	24.493	-0.000885862	-0.00432838	0.9949	0.998567	19.1413	-0.356569	-1.72082	0.0005	0.042647	20.6303	-0.248497	-1.20386	0.02545	0.48103	27.4818	0.165219	0.811933	0.10145	0.779961	22.1356	-0.146892	-0.714672	0.1482	0.843283
Pdk4	2.44112	1.70644	-0.51655	-1.066	0.03495	0.548118	1.21157	-1.01067	-1.95471	0.0003	0.0292809	1.90154	-0.36037	-0.76051	0.1625	0.858253	1.56078	-0.645277	-1.304	0.01035	0.302453	1.17027	-1.0607	-2.04234	0.0001	0.0123395
Pdpn	8.38516	11.3157	0.432411	1.6509	0.00115	0.0763868	11.5836	0.466168	1.78712	0.0001	0.0123395	11.4563	0.450234	1.72068	0.00085	0.061822	10.4396	0.316158	1.19444	0.01565	0.376629	10.5882	0.336551	1.27446	0.0102	0.300291
Pdzd2	4.28299	4.05966	-0.0772575	-0.355674	0.47755	0.982201	3.26241	-0.392679	-1.7711	0.00045	0.0394643	3.97468	-0.107778	-0.495773	0.35475	0.954823	4.97578	0.216305	1.00869	0.04165	0.590767	4.05312	-0.0795841	-0.366672	0.46135	0.979021
Per1	10.1047	8.20009	-0.301316	-1.38919	0.0055	0.210048	6.85472	-0.559859	-2.53925	5e-05	0.00690205	8.14159	-0.311645	-1.42431	0.00805	0.263002	8.25076	-0.292429	-1.33588	0.00745	0.250671	8.27934	-0.287439	-1.32843	0.00835	0.267984
Pfn1	62.9693	66.98	0.0890834	0.423397	0.3958	0.966361	53.4452	-0.236588	-1.10589	0.0262	0.487943	55.511	-0.181874	-0.841282	0.11915	0.8108	59.1264	-0.0908444	-0.427398	0.39005	0.964662	47.7423	-0.39938	-1.84735	0.00025	0.0254175
Pik3ap1	0.828835	1.34345	0.696791	1.60928	0.00205	0.112831	1.43014	0.787005	1.8478	0.0003	0.0292809	1.00431	0.277047	0.615421	0.25235	0.917788	0.791618	-0.0662794	-0.134345	0.78705	0.998567	1.20514	0.540042	1.23751	0.0155	0.374795
Pim3	13.432	12.2103	-0.137579	-0.55702	0.25835	0.920771	10.1505	-0.40412	-1.58939	0.0014	0.0877028	9.29175	-0.531652	-2.03259	0.00015	0.0170471	10.4785	-0.358245	-1.40925	0.00405	0.174424	10.3924	-0.370139	-1.46145	0.00335	0.154661
Pla2g3	0.937416	1.2809	0.450394	0.885308	0.08045	0.733445	0.40689	-1.20405	-1.96097	0.00045	0.0394643	0.493006	-0.927083	-1.56437	0.00555	0.210761	0.825451	-0.183507	-0.334655	0.5092	0.987048	0.529225	-0.824808	-1.395	0.0072	0.245546
Pla2g5	2.36795	4.60935	0.960927	2.29999	5e-05	0.00690205	4.11394	0.796885	1.86501	0.0002	0.0213363	3.2004	0.434617	0.960916	0.07065	0.705502	1.38376	-0.775045	-1.46907	0.00355	0.160267	2.47417	0.063306	0.13593	0.78555	0.998567
Plxnb3	9.35806	8.42092	-0.152232	-0.739517	0.13745	0.832088	8.55166	-0.130005	-0.633051	0.20725	0.893704	7.2522	-0.367791	-1.77153	0.0006	0.0486902	7.82969	-0.257254	-1.24221	0.0119	0.326906	8.19241	-0.191922	-0.93187	0.06075	0.673824
Plxnd1	4.84045	3.99993	-0.275166	-1.20267	0.016	0.381255	3.9419	-0.296252	-1.28687	0.009	0.280525	4.45977	-0.118173	-0.52327	0.3299	0.947186	3.55303	-0.446094	-1.91918	0.0001	0.0123395	4.98102	0.0412998	0.185678	0.7123	0.998567
Pmvk	23.9365	21.8692	-0.130316	-0.53789	0.27805	0.929053	17.0306	-0.491083	-1.94501	0.0002	0.0213363	24.007	0.00424144	0.0177286	0.9737	0.998567	21.2707	-0.170344	-0.699205	0.1586	0.854574	18.3007	-0.387312	-1.554	0.00195	0.109211
Pom121	7.4002	5.79295	-0.353265	-1.44337	0.0039	0.170172	6.08612	-0.282041	-1.2064	0.0163	0.385158	6.51094	-0.184698	-0.792449	0.1393	0.834559	5.51852	-0.423282	-1.80141	0.0002	0.0213363	7.55538	0.0299414	0.129221	0.79365	0.998567
Ppef2	0.949701	0.271507	-1.80648	-2.63524	5e-05	0.00690205	0.180767	-2.39334	-3.15459	5e-05	0.00690205	1.12944	0.250062	0.452872	0.39995	0.967425	0.136955	-2.79377	-3.28266	5e-05	0.00690205	0.248255	-1.93565	-2.79613	5e-05	0.00690205
Ppl	1.6194	1.43054	-0.178904	-0.562714	0.25825	0.920771	1.45115	-0.158269	-0.498885	0.3193	0.943987	1.1595	-0.481955	-1.45406	0.0088	0.276822	1.42969	-0.179764	-0.565707	0.2623	0.922498	1.07924	-0.585443	-1.73516	0.0006	0.0486902
Ppp1r12c	36.7353	35.0812	-0.0664726	-0.33345	0.4971	0.98512	30.8524	-0.251787	-1.26327	0.00985	0.295545	27.7307	-0.405686	-2.02504	0.0001	0.0123395	31.2529	-0.233181	-1.16403	0.01855	0.412037	33.1996	-0.146004	-0.732527	0.1341	0.829009
Ppp1r14a	9.90184	5.33605	-0.891924	-2.0611	5e-05	0.00690205	9.86683	-0.00510909	-0.0131742	0.9739	0.998567	6.44642	-0.619198	-1.4713	0.00565	0.21316	4.80758	-1.04239	-2.3132	5e-05	0.00690205	10.2094	0.0441302	0.114366	0.82	0.998567
Ppp1r16b	23.5944	18.299	-0.366677	-1.74141	0.00035	0.0328225	16.8578	-0.485027	-2.3243	5e-05	0.00690205	20.0051	-0.238077	-1.15115	0.03145	0.525478	17.9383	-0.395397	-1.89843	5e-05	0.00690205	19.1107	-0.304064	-1.46681	0.0032	0.150499
Ppp1r36	7.1203	11.0388	0.632571	2.13137	5e-05	0.00690205	10.1619	0.513161	1.70774	0.00065	0.0512764	8.05598	0.178124	0.570926	0.2911	0.932886	8.28427	0.218437	0.703675	0.1586	0.854574	8.38586	0.236021	0.762038	0.12395	0.816696
Ppp1r37	24.6513	22.772	-0.114402	-0.565528	0.2549	0.918977	22.7109	-0.118277	-0.585147	0.2367	0.91043	17.9976	-0.453863	-2.20162	0.0001	0.0123395	19.9123	-0.308003	-1.50821	0.00305	0.146292	25.5357	0.0508523	0.251713	0.61415	0.997087
Prdx1	21.7434	21.3579	-0.0258072	-0.0965265	0.843	0.998567	30.9708	0.510331	2.01236	0.0001	0.0123395	23.3867	0.105108	0.398655	0.46385	0.97969	23.2356	0.0957568	0.36243	0.46875	0.980842	27.2395	0.325121	1.26198	0.0115	0.321344
Prelp	6.57029	9.48181	0.529205	1.98284	5e-05	0.00690205	7.75174	0.238563	0.908976	0.06955	0.701981	7.13143	0.118233	0.422509	0.4359	0.974689	6.84574	0.0592478	0.223231	0.65565	0.998567	7.14858	0.121699	0.448485	0.3728	0.96057
Prkcd	4.73915	5.00024	0.0773693	0.266442	0.59235	0.994924	4.80764	0.0207017	0.070833	0.8871	0.998567	6.35079	0.422308	1.53033	0.00405	0.174424	4.4524	-0.0900427	-0.2899	0.55955	0.991932	7.13666	0.590622	2.10895	5e-05	0.00690205
Prom1	1.66774	2.34246	0.490135	0.73454	0.13855	0.833577	3.17409	0.928451	1.6503	0.00075	0.0566685	2.20521	0.403024	0.657752	0.22405	0.90324	2.92857	0.812307	1.46152	0.00375	0.165837	3.79014	1.18436	2.35602	5e-05	0.00690205
Prps2	8.80214	11.2093	0.348769	1.60467	0.0012	0.0787205	11.8566	0.429762	1.97295	0.00015	0.0170471	9.9787	0.180997	0.826215	0.12555	0.818925	10.406	0.241482	1.1052	0.02695	0.493419	10.226	0.216312	0.985665	0.04745	0.62039
Prr12	4.0667	2.93467	-0.470663	-1.94408	0.0002	0.0213363	3.30362	-0.299814	-1.26515	0.01045	0.303983	3.158	-0.364848	-1.52644	0.0046	0.18818	2.59764	-0.64666	-2.60722	5e-05	0.00690205	4.62818	0.186584	0.814873	0.09875	0.774491
Prr32	2.45082	10.9454	2.15899	4.92631	5e-05	0.00690205	10.0989	2.04286	4.5902	5e-05	0.00690205	4.69926	0.939172	1.9253	0.00125	0.0808708	3.3334	0.443732	0.851555	0.095	0.766653	7.68735	1.64922	3.6092	5e-05	0.00690205
Prr5	2.45037	2.54644	0.0554786	0.200115	0.684	0.998567	1.3814	-0.82687	-2.63564	5e-05	0.00690205	1.85265	-0.403406	-1.36816	0.01105	0.313557	2.36117	-0.0534975	-0.190263	0.69965	0.998567	2.0512	-0.256531	-0.891691	0.0725	0.712203
Prrc2a	33.0905	25.5758	-0.371639	-1.68511	0.0004	0.0360577	26.1703	-0.338487	-1.53782	0.00125	0.0808708	26.374	-0.3273	-1.4898	0.00445	0.184746	22.4521	-0.559563	-2.52459	5e-05	0.00690205	32.543	-0.0240673	-0.106845	0.8288	0.998567
Prrc2b	32.4033	24.7608	-0.388083	-1.63441	0.001	0.0693668	26.2627	-0.303127	-1.33041	0.0071	0.24347	26.0448	-0.315147	-1.06841	0.054	0.649242	24.0463	-0.430323	-1.77081	0.00025	0.0254175	31.8394	-0.0253285	-0.108196	0.8317	0.998567
Psd	59.9887	52.5931	-0.189817	-0.889364	0.0726	0.712398	58.1648	-0.0445438	-0.207476	0.67475	0.998567	43.9007	-0.450446	-2.07993	5e-05	0.00690205	45.6563	-0.393879	-1.8379	0.0001	0.0123395	60.0107	0.000529876	0.0024498	0.9963	0.998603
Pspc1	15.1556	17.0279	0.16805	0.582848	0.23775	0.910986	20.3626	0.426067	1.53552	0.002	0.111235	22.6611	0.580367	2.1091	5e-05	0.00690205	21.0886	0.476608	1.59669	0.00125	0.0808708	17.6477	0.219632	0.763727	0.1245	0.817544
Ptgds	437.768	772.395	0.819175	2.56186	5e-05	0.00690205	546.77	0.320769	1.08245	0.03475	0.546704	581.014	0.408407	1.32519	0.01595	0.380647	387.091	-0.177493	-0.61352	0.2037	0.891961	519.625	0.247306	0.845583	0.091	0.757941
Ptms	155.729	141.832	-0.134852	-0.658962	0.1827	0.875351	130.467	-0.255359	-1.25395	0.01095	0.312036	135.039	-0.205666	-1.00759	0.0591	0.667905	116.817	-0.414791	-2.02261	5e-05	0.00690205	133.553	-0.221623	-1.08226	0.03	0.515083
Ptrf	8.36759	11.2365	0.425304	1.86788	0.0001	0.0123395	8.74964	0.0644114	0.279104	0.5828	0.994044	9.76637	0.22301	0.967817	0.07485	0.719082	8.05172	-0.0555159	-0.238022	0.6375	0.998567	9.32339	0.156042	0.680212	0.17675	0.871315
Qdpr	75.5611	68.9228	-0.132662	-0.657859	0.1811	0.873875	64.6734	-0.22447	-1.11632	0.02205	0.448401	67.379	-0.165344	-0.820101	0.12345	0.816379	59.055	-0.355584	-1.76141	0.00055	0.0457362	58.654	-0.365412	-1.81193	0.00015	0.0170471
Rab11fip3	21.6812	18.7918	-0.206338	-1.01134	0.0416	0.590731	16.9788	-0.352707	-1.72454	0.0006	0.0486902	19.5548	-0.148923	-0.732194	0.17395	0.868452	18.2249	-0.250534	-1.22776	0.01275	0.339248	19.3468	-0.164348	-0.809114	0.10565	0.787484
Rapgef3	9.14927	9.44211	0.0454527	0.204956	0.6886	0.998567	6.20524	-0.56017	-2.04786	0.00025	0.0254175	6.25125	-0.549511	-2.26884	5e-05	0.00690205	6.88267	-0.410688	-1.63431	0.0018	0.103655	8.4893	-0.108012	-0.451891	0.36295	0.957556
Rbm3	25.1386	31.7544	0.337049	1.07099	0.033	0.535452	39.1276	0.638279	2.12205	0.0001	0.0123395	38.6978	0.622347	2.03467	0.00025	0.0254175	31.319	0.317134	1.03341	0.0408	0.585788	27.435	0.126109	0.4065	0.412	0.96975
Rbm47	1.09632	2.31716	1.07968	2.26744	5e-05	0.00690205	2.10026	0.937893	1.93665	0.00025	0.0254175	0.85473	-0.359133	-0.631412	0.2349	0.909263	0.46906	-1.22483	-1.94671	0.00015	0.0170471	1.53085	0.481654	0.950174	0.0592	0.668277
Rbp3	2.35109	0.0514362	-5.5144	-4.91411	0.0001	0.0123395	0.0277614	-6.4041	-4.41756	0.005	0.198254	2.75146	0.22687	0.581763	0.2918	0.933166	0.0150346	-7.2889	-3.87656	0.2478	0.915649	0.116015	-4.34094	-5.74684	5e-05	0.00690205
Reck	5.0285	7.033	0.484012	2.06255	5e-05	0.00690205	6.4678	0.363148	1.53623	0.00205	0.112831	5.349	0.0891425	0.369252	0.48795	0.983643	5.08706	0.0167038	0.0687693	0.8901	0.998567	6.40568	0.349224	1.48025	0.00295	0.143011
Ret	1.31989	2.1155	0.680584	2.09364	5e-05	0.00690205	1.67628	0.34485	1.02404	0.0399	0.580501	1.27896	-0.0454451	-0.128206	0.81405	0.998567	1.57579	0.255657	0.750174	0.13015	0.824076	1.7864	0.436638	1.30941	0.0101	0.299045
Rexo1	7.94074	6.92777	-0.196883	-0.896896	0.07065	0.705502	6.67574	-0.250346	-1.13823	0.0231	0.459137	6.06911	-0.38779	-1.73659	0.001	0.0693668	5.99959	-0.40441	-1.80937	0.0001	0.0123395	8.10219	0.0290376	0.133886	0.78715	0.998567
Rfx1	3.02976	2.4571	-0.302247	-1.00504	0.04425	0.603865	2.47769	-0.290208	-0.967275	0.0491	0.627363	2.01452	-0.588771	-1.87838	0.0011	0.0739937	1.97675	-0.616075	-1.95458	0.0001	0.0123395	2.83139	-0.0976941	-0.333722	0.5004	0.985752
Rgs16	4.16274	3.29534	-0.337105	-1.02166	0.0434	0.599564	2.52535	-0.721051	-2.07385	0.0001	0.0123395	3.4132	-0.286407	-0.874343	0.1048	0.786025	3.5269	-0.23913	-0.734307	0.1417	0.837885	3.55072	-0.22942	-0.702973	0.15715	0.853211
Rgs4	53.7054	41.1405	-0.384507	-1.90313	5e-05	0.00690205	47.1278	-0.188489	-0.927332	0.06475	0.686906	63.8419	0.249436	1.18394	0.0277	0.499218	51.1477	-0.0703971	-0.334397	0.49165	0.984212	54.586	0.0234643	0.115039	0.8169	0.998567
Rgs9	3.55794	2.44274	-0.542542	-1.48609	0.0036	0.161586	2.0554	-0.791622	-2.10551	5e-05	0.00690205	3.59174	0.0136415	0.0397211	0.9426	0.998567	2.30086	-0.628867	-1.70676	0.0009	0.0642937	1.91895	-0.890727	-2.33822	5e-05	0.00690205
Rnd2	21.7457	17.6761	-0.298928	-1.24741	0.01335	0.348104	15.9329	-0.448718	-1.85639	0.0002	0.0213363	22.4492	0.0459298	0.198264	0.7161	0.998567	16.772	-0.374678	-1.55761	0.00155	0.0937944	17.9037	-0.280472	-1.17905	0.02005	0.42838
Rnf126	12.8389	9.4182	-0.447004	-1.64532	0.0009	0.0642937	12.2236	-0.0708603	-0.273339	0.58265	0.994044	8.83311	-0.539534	-1.95407	0.00045	0.0394643	8.63204	-0.572753	-2.06155	5e-05	0.00690205	13.0955	0.028539	0.110969	0.8224	0.998567
Rnf213	1.68995	2.07336	0.294993	1.31766	0.00875	0.275737	2.14486	0.343907	1.54071	0.0022	0.118109	2.28998	0.438358	1.95895	0.00055	0.0457362	1.71161	0.0183781	0.0804447	0.8698	0.998567	2.03311	0.266712	1.19171	0.0177	0.402128
Rom1	5.88084	2.25126	-1.38529	-3.28869	5e-05	0.00690205	2.24329	-1.39041	-3.28681	5e-05	0.00690205	6.09698	0.0520727	0.141377	0.79105	0.998567	1.41774	-2.05243	-4.41928	5e-05	0.00690205	1.60315	-1.87511	-4.13832	5e-05	0.00690205
Rplp1	144.659	123.638	-0.226536	-1.06244	0.03435	0.544958	167.476	0.211302	1.00995	0.0417	0.591072	104.93	-0.463231	-2.09117	5e-05	0.00690205	107.799	-0.424311	-1.92588	0.0002	0.0213363	148.527	0.038071	0.181228	0.71915	0.998567
Rprm	3.43321	1.77485	-0.951861	-1.98501	0.00045	0.0394643	1.51299	-1.18216	-2.39099	5e-05	0.00690205	2.92345	-0.231884	-0.535576	0.31485	0.942184	1.57901	-1.12053	-2.27543	5e-05	0.00690205	2.41726	-0.506182	-1.13141	0.02515	0.478375
Rps10	33.642	23.2322	-0.534137	-1.60094	0.00145	0.0898177	27.9474	-0.267548	-0.838949	0.0862	0.746976	21.5327	-0.643731	-1.8606	0.00085	0.061822	18.0603	-0.897441	-2.53801	5e-05	0.00690205	26.443	-0.347379	-1.07782	0.03195	0.528968
Rps15	121.025	113.272	-0.0955127	-0.452654	0.3636	0.9579	115.24	-0.0706561	-0.336833	0.5001	0.98565	96.6709	-0.324147	-1.49823	0.00485	0.194569	92.1748	-0.392857	-1.81897	0.0002	0.0213363	101.545	-0.253186	-1.19803	0.01615	0.383361
Rps28	96.5331	105.01	0.121429	0.283376	0.57425	0.993356	62.7588	-0.621206	-1.34632	0.0079	0.260116	98.3588	0.0270312	0.0634557	0.90835	0.998567	86.1127	-0.164798	-0.365495	0.4654	0.980247	52.1234	-0.889093	-1.86856	0.0005	0.042647
Rps29	82.4677	79.6186	-0.0507241	-0.159829	0.74945	0.998567	107.019	0.375973	1.25484	0.0116	0.322545	70.9363	-0.217304	-0.670459	0.21745	0.899309	71.9716	-0.196401	-0.593514	0.23	0.906832	117.619	0.51222	1.74466	0.00055	0.0457362
Rps6kl1	13.2661	10.504	-0.3368	-1.30736	0.00875	0.275737	11.2063	-0.243428	-0.95501	0.05275	0.644013	9.52275	-0.478293	-1.81848	0.0006	0.0486902	10.4387	-0.345797	-1.33667	0.00775	0.256671	12.4261	-0.0943652	-0.376736	0.4528	0.977793
Rsph10b	5.43725	7.5767	0.478692	1.86319	0.00015	0.0170471	7.42439	0.449395	1.74325	0.0004	0.0360577	5.6341	0.0513091	0.191076	0.72585	0.998567	6.71293	0.304065	1.16582	0.0195	0.422652	6.65132	0.290763	1.10846	0.02525	0.479142
Rtn4r	21.1254	16.3476	-0.3699	-1.63707	0.00125	0.0808708	18.3551	-0.202797	-0.908999	0.0687	0.699272	13.1524	-0.683654	-2.91387	5e-05	0.00690205	13.5699	-0.638567	-2.73389	5e-05	0.00690205	21.6741	0.0369888	0.168275	0.73555	0.998567
Rusc2	22.549	17.8443	-0.337602	-1.67543	0.0008	0.0594359	18.8696	-0.257001	-1.27881	0.0106	0.306235	16.8999	-0.416045	-2.05377	0.0001	0.0123395	17.0185	-0.405958	-1.99513	0.00015	0.0170471	22.105	-0.0286911	-0.142297	0.77535	0.998567
Rxfp1	1.98528	1.32759	-0.58054	-1.93545	0.00025	0.0254175	1.55622	-0.351303	-1.21047	0.0151	0.370085	1.77387	-0.162442	-0.572021	0.28855	0.932525	1.70002	-0.223793	-0.783805	0.11175	0.798565	1.91895	-0.0490314	-0.176148	0.7181	0.998567
Satb1	24.1606	17.7557	-0.444376	-2.14982	5e-05	0.00690205	18.982	-0.348024	-1.68538	0.00085	0.061822	22.4752	-0.104327	-0.510609	0.33945	0.950007	19.0607	-0.342056	-1.66636	0.0009	0.0642937	22.7718	-0.0854126	-0.419731	0.3953	0.966316
Satb2	2.14176	1.33424	-0.682778	-1.80319	0.0004	0.0360577	1.61253	-0.409465	-1.14339	0.0193	0.420331	2.57195	0.264066	0.75133	0.1666	0.861782	1.74938	-0.291953	-0.831513	0.0914	0.759038	2.23757	0.0631377	0.184987	0.7038	0.998567
Scaf1	16.435	12.9852	-0.339903	-1.6483	0.001	0.0693668	14.6331	-0.167532	-0.819831	0.0985	0.774018	12.3908	-0.407505	-1.96674	0.00025	0.0254175	11.5985	-0.502836	-2.41227	5e-05	0.00690205	17.6424	0.102273	0.499408	0.31175	0.941511
Scamp5	22.7853	17.4301	-0.386523	-1.68809	0.0007	0.0540055	17.2599	-0.400685	-1.70536	0.0006	0.0486902	20.2276	-0.171781	-0.749704	0.1664	0.861609	19.0447	-0.258715	-1.14265	0.0212	0.440988	23.5743	0.049107	0.220278	0.65495	0.998567
Scand1	4.10506	1.887	-1.12131	-1.85033	0.00065	0.0512764	3.60053	-0.189194	-0.357152	0.4781	0.982266	1.82789	-1.16722	-1.85709	0.0012	0.0787205	1.81165	-1.1801	-1.93134	0.0004	0.0360577	4.32585	0.0755808	0.14627	0.7707	0.998567
Scara5	1.17138	2.03613	0.797624	2.05936	5e-05	0.00690205	1.12332	-0.0604325	-0.142152	0.77265	0.998567	0.882902	-0.407882	-0.920533	0.08855	0.752314	0.89497	-0.388296	-0.879894	0.0759	0.721787	1.35714	0.212364	0.515638	0.30265	0.93829
SCARNA13	1189	1336.47	0.168687	0.846734	0.08605	0.746881	1009.49	-0.236121	-1.18146	0.01795	0.405256	1042.31	-0.189957	-0.917458	0.08155	0.736165	1197.85	0.0107057	0.0530745	0.9146	0.998567	870.44	-0.449925	-2.24933	5e-05	0.00690205
SCARNA16	287.73	203.244	-0.501505	-1.30906	0.00895	0.279983	180.654	-0.671489	-1.75539	0.0008	0.0594359	201.576	-0.513393	-1.32569	0.0123	0.332933	305.705	0.0874258	0.239971	0.62945	0.998567	164.981	-0.802413	-2.0753	0.0001	0.0123395
SCARNA2	133.967	90.1863	-0.570896	-2.39636	5e-05	0.00690205	159.914	0.255415	1.14614	0.0216	0.444259	68.7605	-0.962225	-3.69468	5e-05	0.00690205	88.5455	-0.597386	-2.44588	5e-05	0.00690205	150.407	0.166999	0.745963	0.1329	0.827655
Scd1	6.10148	7.10927	0.220541	0.983986	0.0497	0.630723	7.66954	0.329981	1.48511	0.00265	0.133675	8.58994	0.493489	2.2385	0.0001	0.0123395	8.77709	0.524583	2.38636	5e-05	0.00690205	7.05784	0.210066	0.93923	0.0612	0.675534
Scgb1c1	4.40346	14.6337	1.73259	2.97609	5e-05	0.00690205	12.9362	1.5547	2.61828	5e-05	0.00690205	4.39506	-0.00275455	-0.00403311	0.9912	0.998567	5.59557	0.345646	0.512326	0.30595	0.939304	10.7955	1.29373	2.11856	5e-05	0.00690205
Scrt1	4.35573	2.30389	-0.91884	-2.26053	5e-05	0.00690205	3.15408	-0.465696	-1.21628	0.01445	0.362142	2.61056	-0.738556	-1.85207	0.00075	0.0566685	2.0961	-1.05521	-2.54087	5e-05	0.00690205	4.70542	0.111407	0.311498	0.53645	0.989724
Sdk2	4.49896	3.17211	-0.504149	-2.18261	5e-05	0.00690205	3.13054	-0.52318	-2.27545	5e-05	0.00690205	3.68778	-0.286838	-1.27411	0.0164	0.386457	3.28977	-0.451606	-1.97816	0.0002	0.0213363	3.69073	-0.285685	-1.26279	0.01085	0.310181
Sema3a	1.6466	1.19143	-0.4668	-1.13034	0.0214	0.442559	0.931771	-0.821445	-1.88894	0.00035	0.0328225	2.57345	0.64421	1.76568	0.00135	0.0854089	1.45849	-0.175019	-0.437081	0.3822	0.963075	1.18802	-0.470934	-1.13757	0.0213	0.441887
Serpinb1a	1.17196	3.67095	1.64723	2.96755	5e-05	0.00690205	2.93532	1.32459	2.33461	5e-05	0.00690205	2.42293	1.04782	1.79412	0.00125	0.0808708	1.58432	0.434935	0.702349	0.15945	0.855635	2.70786	1.20823	2.10124	0.0002	0.0213363
Serpinh1	17.4418	17.4267	-0.00124931	-0.0054719	0.99085	0.998567	13.9377	-0.323556	-1.38201	0.0065	0.230814	12.5646	-0.473182	-2.01284	0.00035	0.0328225	14.976	-0.219897	-0.955657	0.05615	0.657244	17.7262	0.0233362	0.103327	0.8368	0.998567
Sfrp1	2.02851	3.34289	0.720677	2.24622	5e-05	0.00690205	2.65639	0.38905	1.17713	0.01925	0.419756	2.34255	0.207658	0.609354	0.26375	0.923263	1.57426	-0.365747	-1.00432	0.0456	0.610965	2.44926	0.271925	0.809848	0.10655	0.788951
Sgk1	41.6165	38.6125	-0.108087	-0.439195	0.3912	0.965109	24.7297	-0.750909	-2.98906	5e-05	0.00690205	30.8542	-0.431686	-1.39771	0.01855	0.412037	41.5231	-0.00324099	-0.0131999	0.97835	0.998567	23.1288	-0.847466	-3.30239	5e-05	0.00690205
Shank1	25.0388	18.0421	-0.472795	-1.94785	0.00015	0.0170471	20.3901	-0.296293	-1.18393	0.0157	0.377212	20.7922	-0.268125	-1.10758	0.03875	0.573833	17.9616	-0.479246	-1.92956	0.00015	0.0170471	27.1012	0.114194	0.446444	0.3741	0.960937
Shank3	20.1513	16.4356	-0.294048	-1.45296	0.0026	0.132036	17.7929	-0.179571	-0.891215	0.07185	0.709796	14.671	-0.457907	-2.25636	5e-05	0.00690205	15.0216	-0.423833	-2.08252	5e-05	0.00690205	20.5855	0.0307589	0.151812	0.7599	0.998567
Sipa1l3	12.6232	10.4589	-0.271342	-1.3387	0.00695	0.240346	9.60957	-0.393532	-1.94941	5e-05	0.00690205	9.4294	-0.420838	-2.07742	0.0002	0.0213363	9.63097	-0.390323	-1.91404	5e-05	0.00690205	11.6416	-0.116791	-0.577497	0.2325	0.907809
Ski	20.5053	17.4704	-0.231087	-1.09442	0.0269	0.493265	19.8347	-0.0479715	-0.229364	0.64215	0.998567	16.2277	-0.33754	-1.58208	0.00295	0.143011	15.5927	-0.395129	-1.84198	0.0004	0.0360577	21.1541	0.0449384	0.214866	0.6692	0.998567
Slc12a4	5.4693	8.25367	0.59368	2.4736	5e-05	0.00690205	6.48477	0.245699	0.999149	0.0435	0.600179	4.96966	-0.138208	-0.548407	0.3073	0.939829	4.95622	-0.142115	-0.563813	0.25275	0.918047	5.47598	0.00176264	0.00699921	0.9869	0.998567
Slc12a7	1.02798	1.75233	0.769461	2.09522	5e-05	0.00690205	1.65529	0.687264	1.85904	0.00025	0.0254175	1.13185	0.138867	0.347237	0.5195	0.988084	0.96462	-0.0917835	-0.227747	0.649	0.998567	1.36508	0.409168	1.06554	0.0317	0.527037
Slc13a4	6.07702	16.8433	1.47074	5.20497	5e-05	0.00690205	12.825	1.07753	3.76795	5e-05	0.00690205	7.62462	0.327301	1.08325	0.03955	0.57835	5.59108	-0.120236	-0.377668	0.4539	0.978063	10.0432	0.724782	2.49216	5e-05	0.00690205
Slc16a11	4.21398	3.31349	-0.34683	-0.84334	0.0967	0.770134	3.72672	-0.177274	-0.450486	0.37005	0.959895	2.51223	-0.746213	-1.68994	0.00145	0.0898177	2.42133	-0.799384	-1.85811	0.0003	0.0292809	3.61488	-0.221236	-0.496798	0.317	0.943321
Slc16a12	1.79886	3.13703	0.802316	2.30541	5e-05	0.00690205	2.59719	0.529868	1.4797	0.0033	0.153462	2.12263	0.238772	0.645253	0.22705	0.904968	1.84242	0.0345243	0.0909763	0.8531	0.998567	3.10496	0.787494	2.25564	0.0001	0.0123395
Slc16a2	4.00682	5.90746	0.560081	2.04843	0.0001	0.0123395	4.98112	0.314012	1.13433	0.02225	0.449785	4.45477	0.152893	0.542257	0.3081	0.939957	3.95919	-0.017254	-0.0600913	0.90655	0.998567	5.67842	0.503031	1.85229	0.0001	0.0123395
Slc17a6	10.1029	7.72717	-0.386752	-1.7894	0.0004	0.0360577	8.60391	-0.231699	-1.08107	0.02945	0.511319	9.95956	-0.0206094	-0.0972809	0.85385	0.998567	8.81237	-0.197163	-0.922332	0.06625	0.691936	9.26109	-0.12551	-0.589447	0.23765	0.910954
Slc20a2	12.0867	16.1759	0.420423	2.00732	0.0001	0.0123395	16.1241	0.415795	2.00182	0.00025	0.0254175	12.1704	0.00995544	0.0473195	0.9334	0.998567	11.1302	-0.118937	-0.562042	0.2535	0.918562	12.3598	0.032235	0.153448	0.7556	0.998567
Slc22a8	3.00761	5.26916	0.808953	2.34873	5e-05	0.00690205	4.4191	0.555134	1.57385	0.0015	0.0917954	4.22055	0.488813	1.36899	0.01145	0.320559	3.15013	0.0667914	0.177901	0.7241	0.998567	4.18518	0.476668	1.33424	0.00805	0.263002
Slc26a7	0.695879	1.45689	1.06599	2.46589	5e-05	0.00690205	1.63929	1.23616	2.91292	5e-05	0.00690205	0.864686	0.31334	0.658639	0.21975	0.90064	0.881578	0.341253	0.701889	0.164	0.859554	0.998707	0.521225	1.15074	0.0259	0.484932
Slc27a1	16.7946	16.3451	-0.0391368	-0.188724	0.70565	0.998567	17.1635	0.0313496	0.151871	0.764	0.998567	14.0113	-0.261401	-1.23703	0.022	0.448043	12.6222	-0.412029	-1.95744	0.00015	0.0170471	16.643	-0.0130764	-0.0630484	0.8991	0.998567
Slc2a1	29.9509	25.1033	-0.254721	-1.2571	0.01095	0.312036	22.2625	-0.427987	-2.10147	5e-05	0.00690205	23.285	-0.363201	-1.78654	0.00085	0.061822	24.3826	-0.296749	-1.45742	0.00345	0.157437	23.4002	-0.356079	-1.75008	0.0007	0.0540055
Slc2a12	2.34879	6.20313	1.40108	4.83369	5e-05	0.00690205	4.32472	0.880689	2.96298	5e-05	0.00690205	2.60941	0.151805	0.476271	0.37615	0.96145	2.08335	-0.173014	-0.520295	0.3002	0.937162	3.73029	0.667371	2.20587	5e-05	0.00690205
Slc31a1	10.0545	15.9456	0.665313	2.47985	5e-05	0.00690205	14.9044	0.567896	2.09139	5e-05	0.00690205	11.6363	0.210791	0.753388	0.1577	0.85368	12.097	0.266806	0.957562	0.0528	0.644275	14.1119	0.489062	1.79209	0.00025	0.0254175
Slc32a1	10.5465	8.133	-0.374899	-1.53095	0.00255	0.130188	9.44258	-0.159505	-0.668005	0.1785	0.87222	7.82099	-0.431336	-1.74819	0.001	0.0693668	7.27781	-0.535182	-2.13761	5e-05	0.00690205	9.85243	-0.0982071	-0.412744	0.40435	0.968246
Slc38a2	35.6009	31.4549	-0.178633	-0.878615	0.07575	0.721573	24.7395	-0.525099	-2.59904	5e-05	0.00690205	26.3095	-0.436334	-2.15629	0.00015	0.0170471	34.9833	-0.0252479	-0.123875	0.8014	0.998567	34.0477	-0.0643562	-0.316122	0.52585	0.988675
Slc39a12	11.3879	15.3111	0.427073	1.95251	5e-05	0.00690205	14.3531	0.333857	1.52345	0.002	0.111235	11.5461	0.0198937	0.0892248	0.86455	0.998567	12.6692	0.153815	0.694596	0.16005	0.856251	12.7479	0.162759	0.734791	0.1365	0.831251
Slc4a2	7.38492	14.6874	0.991924	4.37661	5e-05	0.00690205	12.6655	0.778251	3.4174	5e-05	0.00690205	7.0694	-0.0629955	-0.269701	0.6143	0.997087	5.60383	-0.398169	-1.68194	0.00075	0.0566685	11.4494	0.632615	2.8008	5e-05	0.00690205
Slc6a13	2.97028	4.26053	0.520435	0.670698	0.22055	0.901126	2.16843	-0.453947	-0.718761	0.17945	0.872933	3.022	0.0249028	0.0582526	0.9125	0.998567	1.39165	-1.09381	-2.14175	5e-05	0.00690205	1.90565	-0.640315	-1.22614	0.023	0.457917
Slc6a20	4.04106	6.83854	0.758955	2.23242	5e-05	0.00690205	4.62405	0.194424	0.544328	0.2774	0.928931	4.51519	0.160056	0.443162	0.40855	0.968919	3.12112	-0.372667	-0.977184	0.05035	0.634057	4.34601	0.10496	0.291652	0.5515	0.991274
Slco1a2	1.40924	6.36101	2.17434	5.80036	5e-05	0.00690205	5.2061	1.88529	4.90875	5e-05	0.00690205	1.9173	0.444162	1.02903	0.0567	0.658606	1.79698	0.350656	0.78375	0.11045	0.796156	3.74458	1.40989	3.57861	5e-05	0.00690205
Slitrk6	2.81108	2.31688	-0.278942	-0.913303	0.06905	0.700222	1.38833	-1.01777	-2.9913	5e-05	0.00690205	1.95023	-0.527479	-1.67189	0.00275	0.136588	2.73461	-0.0397865	-0.134768	0.79105	0.998567	1.97573	-0.508736	-1.61559	0.0013	0.0832616
Smarcc1	1.72158	2.76927	0.685773	1.15193	0.02525	0.479142	3.03838	0.819574	1.18594	0.0173	0.397651	3.28875	0.933808	1.46149	0.0077	0.255798	2.85523	0.729878	1.1838	0.02005	0.42838	4.33791	1.33327	1.94252	0.0002	0.0213363
Sned1	1.74681	3.14583	0.848714	2.86613	5e-05	0.00690205	2.39567	0.455703	1.50016	0.00285	0.140073	2.04345	0.226278	0.72207	0.1756	0.870248	1.48826	-0.231104	-0.701689	0.1557	0.851147	2.34725	0.426246	1.4021	0.0054	0.208113
Snhg11	68.6144	56.8939	-0.270237	-1.31704	0.00755	0.252806	52.4797	-0.386751	-1.90027	0.0003	0.0292809	60.2537	-0.187462	-0.919411	0.08195	0.737283	55.8518	-0.296908	-1.46022	0.00345	0.157437	62.6062	-0.132205	-0.644919	0.1928	0.882835
snoU85	910.843	1013.82	0.154533	0.736922	0.138	0.832825	769.608	-0.243079	-1.16351	0.0183	0.408709	770.894	-0.240669	-1.10935	0.03705	0.561932	859.135	-0.0843177	-0.394907	0.42855	0.973414	602.144	-0.597093	-2.80577	5e-05	0.00690205
Snx7	8.46551	11.1226	0.393824	1.47267	0.0029	0.141691	12.1218	0.517941	1.95345	5e-05	0.00690205	10.9853	0.375911	1.40591	0.0098	0.29472	10.0888	0.253093	0.931447	0.05815	0.664929	10.6202	0.327149	1.21538	0.0144	0.361435
Soga3	24.1941	20.1489	-0.263959	-1.29849	0.0089	0.278945	20.9437	-0.208142	-1.0265	0.038	0.569058	18.5842	-0.380582	-1.85066	0.0004	0.0360577	20.8485	-0.214716	-1.05211	0.03445	0.545155	25.2824	0.0634749	0.31357	0.53905	0.989834
Sostdc1	4.31925	15.3076	1.8254	5.58698	5e-05	0.00690205	13.8638	1.68247	5.04658	5e-05	0.00690205	5.46502	0.339447	0.92363	0.0896	0.75455	3.83377	-0.172017	-0.43298	0.3876	0.963774	12.384	1.51963	4.52732	5e-05	0.00690205
Sowaha	5.54156	3.78313	-0.55071	-1.52756	0.0024	0.125358	5.29547	-0.0655328	-0.193906	0.69445	0.998567	3.02276	-0.874424	-2.28969	0.0003	0.0292809	3.90852	-0.50367	-1.39353	0.0056	0.211948	5.97875	0.109551	0.33088	0.5062	0.986777
Sox9	4.5993	4.5716	-0.00871475	-0.0325088	0.94915	0.998567	4.82216	0.0682667	0.256657	0.6019	0.996104	4.98541	0.116298	0.438888	0.4132	0.969982	4.15698	-0.145879	-0.534785	0.286	0.93125	6.26447	0.445778	1.7396	0.00045	0.0394643
Spef1	4.36218	3.592	-0.280263	-0.710633	0.1588	0.854819	2.54664	-0.776457	-1.84993	0.0004	0.0360577	2.87087	-0.603564	-1.47337	0.0063	0.226589	3.30534	-0.400252	-1.00044	0.04555	0.610822	2.87092	-0.603535	-1.47346	0.0036	0.161586
Spns1	15.581	14.3325	-0.120504	-0.543076	0.27535	0.927952	14.4395	-0.109773	-0.496246	0.31585	0.94288	11.0742	-0.492582	-2.13541	5e-05	0.00690205	11.8067	-0.400179	-1.75453	0.0008	0.0594359	14.9532	-0.0593348	-0.2693	0.58895	0.994573
Sppl2b	8.72398	7.69362	-0.181324	-0.758121	0.12715	0.820726	8.14271	-0.0994783	-0.4193	0.40315	0.967964	6.09662	-0.516977	-2.07619	0.00015	0.0170471	6.35789	-0.45644	-1.84768	0.0002	0.0213363	8.05178	-0.115679	-0.487172	0.3239	0.945318
Sptbn4	12	8.80727	-0.446262	-2.19047	5e-05	0.00690205	9.64024	-0.315888	-1.56569	0.0015	0.0917954	8.38828	-0.516583	-2.53175	5e-05	0.00690205	8.45689	-0.504831	-2.47734	5e-05	0.00690205	11.1792	-0.10221	-0.502862	0.312	0.941548
Srcin1	12.4472	8.01109	-0.635748	-2.9791	5e-05	0.00690205	9.15112	-0.443797	-2.12174	5e-05	0.00690205	9.01387	-0.465599	-2.22266	5e-05	0.00690205	7.60393	-0.711001	-3.31634	5e-05	0.00690205	12.56	0.0130159	0.0627105	0.8975	0.998567
Ssbp4	22.6376	17.611	-0.362244	-1.56427	0.00175	0.10186	23.383	0.0467372	0.208886	0.66835	0.998567	15.0029	-0.593477	-2.46143	5e-05	0.00690205	14.8143	-0.611731	-2.55216	5e-05	0.00690205	23.5239	0.0554044	0.246631	0.61805	0.997197
Sstr1	7.86286	5.47538	-0.522094	-2.23356	5e-05	0.00690205	5.70823	-0.46201	-1.98457	0.0002	0.0213363	7.26995	-0.113109	-0.501818	0.3441	0.951159	6.70475	-0.22987	-1.00743	0.04405	0.602822	7.738	-0.0230941	-0.102912	0.8364	0.998567
St18	5.10542	6.48054	0.344086	1.25151	0.0123	0.332933	7.6274	0.579162	2.09891	5e-05	0.00690205	5.74542	0.170383	0.603065	0.2624	0.922576	6.31931	0.307737	1.05332	0.03565	0.552482	6.9938	0.454048	1.73589	0.0005	0.042647
Steap1	0.662749	2.46083	1.89261	2.83712	5e-05	0.00690205	2.1329	1.68628	2.48115	0.0001	0.0123395	0.835163	0.333594	0.429124	0.4337	0.974193	1.07428	0.696837	0.941124	0.0683	0.698332	1.81438	1.45294	2.1109	0.0004	0.0360577
Stk39	16.9171	23.3187	0.463	1.66101	0.00075	0.0566685	25.1664	0.573017	2.1376	5e-05	0.00690205	21.0455	0.31503	1.07261	0.04565	0.611273	19.7456	0.223046	0.808912	0.1082	0.792143	22.4439	0.407836	1.45161	0.00305	0.146292
Stmn1	159.895	134.079	-0.254034	-1.26118	0.0123	0.332933	126.411	-0.339002	-1.68057	0.0009	0.0642937	158.744	-0.0104152	-0.0513287	0.9236	0.998567	155.224	-0.0427717	-0.209769	0.66905	0.998567	124.995	-0.355252	-1.76004	0.00025	0.0254175
Strip2	21.1403	27.2686	0.367244	1.79316	0.0003	0.0292809	24.0092	0.183588	0.894993	0.06805	0.697563	19.9647	-0.0825446	-0.398125	0.46135	0.979021	22.6004	0.0963505	0.468835	0.34905	0.95281	20.1398	-0.069952	-0.337725	0.4951	0.984729
Sts	3.81891	2.82468	-0.435076	-1.27662	0.01015	0.299669	3.48815	-0.130701	-0.400894	0.42325	0.972244	2.53735	-0.589841	-1.69004	0.00225	0.120145	2.35872	-0.695157	-1.95762	5e-05	0.00690205	3.91587	0.0361693	0.113012	0.8209	0.998567
Sult1a1	17.0026	27.1963	0.677655	2.66213	5e-05	0.00690205	15.9266	-0.0943178	-0.36187	0.459	0.978594	12.9286	-0.395191	-1.45988	0.00785	0.258949	14.9813	-0.182591	-0.691903	0.15875	0.854819	13.4961	-0.333211	-1.239	0.01105	0.313557
Syngr1	87.3133	77.0271	-0.180835	-0.880016	0.07845	0.728423	80.806	-0.111738	-0.545405	0.2733	0.927364	63.4371	-0.460873	-2.1807	5e-05	0.00690205	67.1071	-0.379736	-1.81291	0.00025	0.0254175	86.0461	-0.0210916	-0.103145	0.8385	0.998567
Szt2	3.63278	3.07899	-0.238618	-1.10175	0.027	0.493971	3.00807	-0.272239	-1.25548	0.0106	0.306235	3.03771	-0.25809	-1.18863	0.02825	0.502723	2.67041	-0.444014	-2.02576	5e-05	0.00690205	3.27524	-0.149473	-0.694584	0.1633	0.859087
Tbr1	7.13449	3.64501	-0.968885	-3.01951	5e-05	0.00690205	5.03825	-0.501888	-1.67447	0.00095	0.0668109	6.5391	-0.125717	-0.442752	0.40385	0.968074	4.46613	-0.675784	-2.19686	5e-05	0.00690205	7.34139	0.0412432	0.148455	0.76375	0.998567
Tecpr1	29.5662	25.7048	-0.201915	-0.988169	0.04685	0.616855	22.7883	-0.375656	-1.85293	0.00035	0.0328225	25.5293	-0.211794	-1.03995	0.05245	0.642947	23.5128	-0.330504	-1.62586	0.0011	0.0739937	25.8786	-0.192193	-0.945823	0.05345	0.646847
Tekt1	2.84439	4.91426	0.788856	1.9098	0.00035	0.0328225	5.28759	0.89449	2.1878	5e-05	0.00690205	2.7871	-0.0293527	-0.065159	0.9063	0.998567	3.45069	0.278767	0.639981	0.20145	0.890243	3.84154	0.433565	1.01009	0.04475	0.606432
Tekt2	0.533762	1.396	1.38703	2.09064	0.0002	0.0213363	1.23657	1.21207	1.80752	0.0011	0.0739937	0.970574	0.862641	1.25138	0.0261	0.486882	0.960374	0.847399	1.22419	0.0181	0.406761	0.9039	0.759965	1.09087	0.03135	0.524618
Tenm3	23.4682	18.398	-0.351155	-1.71671	0.00055	0.0457362	18.8595	-0.315413	-1.53963	0.00175	0.10186	23.6235	0.0095165	0.0459411	0.93095	0.998567	20.0649	-0.226032	-1.09733	0.02565	0.483086	22.8963	-0.0355938	-0.172191	0.7276	0.998567
Tex15	1.77148	2.54252	0.521306	2.10012	5e-05	0.00690205	2.65998	0.586465	2.33582	5e-05	0.00690205	1.75441	-0.0139692	-0.0538753	0.9203	0.998567	1.94171	0.132376	0.516825	0.29825	0.936159	2.28844	0.369416	1.46817	0.0033	0.153462
Tgm2	3.19995	3.96418	0.308975	1.04564	0.0345	0.545218	3.39134	0.0838088	0.276519	0.579	0.993634	2.18512	-0.550337	-1.65026	0.0026	0.132036	2.05453	-0.63924	-1.91833	0.00035	0.0328225	2.71689	-0.236091	-0.745453	0.1337	0.829009
Thbs2	1.51421	5.02473	1.73048	5.86257	5e-05	0.00690205	3.77346	1.31732	4.39939	5e-05	0.00690205	1.95347	0.367471	1.13938	0.0347	0.546539	0.895865	-0.757214	-2.04911	5e-05	0.00690205	2.14231	0.500597	1.58247	0.00205	0.112831
Timm13	42.085	39.015	-0.109278	-0.472802	0.3448	0.951372	43.7528	0.0560674	0.246448	0.62405	0.998307	32.6087	-0.368051	-1.53403	0.00495	0.196804	30.0612	-0.485407	-2.00323	0.00015	0.0170471	36.4722	-0.206509	-0.887644	0.07375	0.715848
Tjap1	5.60251	4.02061	-0.478657	-0.965033	0.06215	0.678736	4.69713	-0.254294	-0.678702	0.16575	0.86109	3.14938	-0.831006	-1.87625	0.00045	0.0394643	4.16695	-0.427079	-1.04836	0.036	0.555106	4.93818	-0.182092	-0.462995	0.3534	0.95454
Tmem123	5.21689	7.02907	0.430144	1.57489	0.0022	0.118109	7.71894	0.565212	2.08695	5e-05	0.00690205	5.7334	0.136202	0.482895	0.3642	0.958213	5.42021	0.0551571	0.193929	0.69575	0.998567	6.2338	0.256921	0.923568	0.06415	0.685302
Tmem132a	44.3381	37.3324	-0.248119	-1.21077	0.0151	0.370085	39.6614	-0.160813	-0.786804	0.1104	0.796026	34.6157	-0.357124	-1.73175	0.0012	0.0787205	30.4285	-0.543126	-2.65148	5e-05	0.00690205	42.4629	-0.0623471	-0.304816	0.54035	0.990038
Tmem151b	14.8834	11.0132	-0.434475	-1.73727	0.0005	0.042647	13.3103	-0.161157	-0.663197	0.1873	0.878602	9.15619	-0.700886	-2.68487	5e-05	0.00690205	8.44042	-0.818318	-3.09247	5e-05	0.00690205	15.9925	0.103693	0.435646	0.3801	0.962588
Tmem198	12.8353	10.3023	-0.317151	-1.21095	0.01585	0.379388	10.1873	-0.333344	-1.27018	0.0112	0.316335	8.19839	-0.646708	-2.35131	5e-05	0.00690205	9.42277	-0.445896	-1.66904	0.00085	0.061822	10.6473	-0.269638	-1.0367	0.0402	0.581974
Tmem27	2.75174	14.271	2.37467	5.96788	5e-05	0.00690205	12.2425	2.15349	5.31839	5e-05	0.00690205	3.33105	0.275632	0.573127	0.29265	0.933677	3.28698	0.256421	0.527937	0.2968	0.935454	8.00906	1.54129	3.70903	5e-05	0.00690205
Tmem72	2.49009	12.4602	2.32306	8.27041	5e-05	0.00690205	10.9321	2.1343	7.54349	5e-05	0.00690205	3.70184	0.572047	1.9522	0.0004	0.0360577	3.01331	0.27515	0.868533	0.0767	0.72411	7.763	1.64042	5.85473	5e-05	0.00690205
Tnfrsf11b	3.68064	5.68635	0.627544	2.17929	5e-05	0.00690205	4.65471	0.338734	1.14437	0.0233	0.46138	5.18485	0.494344	1.68385	0.0024	0.125358	4.12737	0.165266	0.545717	0.27435	0.927511	5.59509	0.604203	2.09478	5e-05	0.00690205
Tnnt2	0.95741	2.13748	1.1587	1.86306	0.00055	0.0457362	1.44744	0.596296	0.913031	0.0666	0.693003	1.94233	1.02058	1.62555	0.00375	0.165837	1.46299	0.611707	0.94154	0.05915	0.668106	1.28516	0.424739	0.643939	0.19505	0.884658
Tnrc18	6.36362	4.68545	-0.441659	-1.80375	0.0003	0.0292809	4.73294	-0.427112	-1.67168	0.001	0.0693668	4.57292	-0.476731	-2.03131	0.0003	0.0292809	4.26473	-0.577394	-2.26794	5e-05	0.00690205	5.87501	-0.115256	-0.447088	0.36625	0.959103
Tpgs1	6.66726	4.51754	-0.561556	-1.61181	0.0014	0.0877028	5.88143	-0.180929	-0.54884	0.2776	0.928931	4.13262	-0.690037	-1.93609	0.00055	0.0457362	3.89452	-0.775649	-2.1575	5e-05	0.00690205	6.23523	-0.0966522	-0.29528	0.5539	0.99165
Tph1	64.11	1.69723	-5.2393	-10.4273	5e-05	0.00690205	0.665304	-6.59039	-11.1983	5e-05	0.00690205	103.406	0.689702	1.16674	0.02975	0.513376	0.221988	-8.17392	-11.8055	5e-05	0.00690205	0.715827	-6.4848	-11.5081	5e-05	0.00690205
Trim21	1.34415	1.99122	0.566958	1.55038	0.002	0.111235	1.73866	0.371282	0.9938	0.04555	0.610822	2.24096	0.737426	2.05593	0.0001	0.0123395	1.60573	0.256534	0.678913	0.17025	0.865324	1.78747	0.411232	1.10817	0.02685	0.49282
Trpm3	10.1847	16.2616	0.675058	3.21517	5e-05	0.00690205	13.8771	0.446297	2.17116	5e-05	0.00690205	10.4769	0.0408082	0.200133	0.7052	0.998567	11.4468	0.168536	0.825029	0.09725	0.771036	13.0388	0.356406	1.74535	0.00035	0.0328225
Tsc22d3	42.8897	41.9328	-0.0325508	-0.16079	0.7438	0.998567	29.4205	-0.54381	-2.66386	5e-05	0.00690205	33.3876	-0.361319	-1.75255	0.00115	0.0763868	42.7318	-0.00532127	-0.0263444	0.9587	0.998567	32.4226	-0.403632	-1.98617	0.0001	0.0123395
Tshz2	19.148	10.5344	-0.862081	-4.00295	5e-05	0.00690205	12.7101	-0.591216	-2.79751	5e-05	0.00690205	16.7936	-0.18928	-0.904996	0.08965	0.75455	13.5019	-0.504027	-2.37441	5e-05	0.00690205	17.7091	-0.112703	-0.543269	0.2739	0.927364
Tshz3	3.91544	2.17934	-0.845281	-3.0579	5e-05	0.00690205	2.84117	-0.462692	-1.76093	0.0002	0.0213363	4.08004	0.0594086	0.238901	0.652	0.998567	3.11494	-0.329971	-1.27807	0.01075	0.308669	3.76393	-0.0569372	-0.228098	0.6444	0.998567
Tspo	2.69469	5.24333	0.960367	1.85548	0.0004	0.0360577	3.91885	0.540312	1.01187	0.0434	0.599564	2.96045	0.135698	0.241298	0.6471	0.998567	1.93672	-0.476499	-0.795388	0.11215	0.799496	2.65801	-0.0197696	-0.0346376	0.9371	0.998567
Ttc12	1.01709	2.01432	0.985842	2.04234	5e-05	0.00690205	1.73289	0.768729	1.55727	0.00275	0.136588	1.47991	0.541063	1.07241	0.04745	0.62039	1.41134	0.472615	0.932163	0.0635	0.683344	1.18236	0.217215	0.416641	0.4019	0.967689
Ttr	1023.11	4722.78	2.20668	3.15675	5e-05	0.00690205	4153.73	2.02145	2.64038	5e-05	0.00690205	1186.38	0.213611	0.503213	0.3354	0.948366	982.936	-0.0577862	-0.113606	0.815	0.998567	2910.62	1.50837	2.71106	5e-05	0.00690205
Txn1	164.282	166.366	0.0181851	0.0752266	0.8784	0.998567	139.723	-0.233604	-0.945895	0.0586	0.66637	140.628	-0.224289	-0.896545	0.09515	0.766969	164.067	-0.00189021	-0.00772696	0.98665	0.998567	121.831	-0.431296	-1.71156	0.0006	0.0486902
U1	253.281	102.542	-1.30453	-2.39221	5e-05	0.00690205	79.0464	-1.67997	-2.99152	5e-05	0.00690205	120.381	-1.07313	-1.94196	0.00055	0.0457362	96.2999	-1.39513	-2.40415	5e-05	0.00690205	65.8545	-1.94338	-3.43161	5e-05	0.00690205
U1	205.585	108.501	-0.922027	-1.66583	0.0019	0.10745	79.0399	-1.37908	-2.35958	5e-05	0.00690205	134.052	-0.616942	-1.13664	0.0308	0.52063	114.812	-0.840466	-1.45537	0.0044	0.183712	73.4844	-1.48423	-2.59234	5e-05	0.00690205
U1	56986	50587.3	-0.171833	-0.592521	0.23125	0.907423	47026.6	-0.277131	-0.92698	0.06255	0.679942	50919.5	-0.162388	-0.549857	0.3115	0.941395	59903.4	0.0720307	0.237158	0.6336	0.998567	39981.2	-0.511285	-1.66302	0.00035	0.0328225
U1	368.433	264.989	-0.475467	-1.11854	0.02685	0.49282	234.132	-0.654078	-1.55235	0.0021	0.114544	357.686	-0.0427076	-0.110011	0.84485	0.998567	412.261	0.162156	0.403212	0.41765	0.970735	198.496	-0.892291	-2.04842	5e-05	0.00690205
U2	91.9113	38.3945	-1.25934	-2.12723	0.0001	0.0123395	40.5835	-1.17935	-2.0462	0.00015	0.0170471	45.1984	-1.02397	-1.77069	0.00215	0.116151	38.6224	-1.2508	-1.94513	0.00015	0.0170471	39.2388	-1.22796	-2.15689	5e-05	0.00690205
U2	58.7781	42.5674	-0.465529	-0.755256	0.12515	0.81853	31.4504	-0.902198	-1.39881	0.0064	0.2286	48.9133	-0.265052	-0.416086	0.4095	0.969149	36.3519	-0.693247	-1.50729	0.043	0.59752	22.1286	-1.40936	-2.02952	0.0003	0.0292809
U3	3148.94	3196.4	0.021583	0.0773504	0.87575	0.998567	1743.1	-0.853214	-3.29242	5e-05	0.00690205	2040.12	-0.62621	-1.83723	0.0002	0.0213363	2573.96	-0.290878	-0.597147	0.2295	0.906573	1376.05	-1.19433	-3.55184	5e-05	0.00690205
U4	20246.6	18252.5	-0.149581	-0.737457	0.1299	0.823771	15260	-0.407926	-2.00381	0.00015	0.0170471	17079.3	-0.245426	-1.20413	0.024	0.468238	21302.6	0.0733531	0.345363	0.47135	0.981229	13202.7	-0.616846	-2.93488	5e-05	0.00690205
Uba52	344.534	365.213	0.084091	0.420608	0.3918	0.965208	301.903	-0.190564	-0.955109	0.05175	0.640093	305.955	-0.171327	-0.849409	0.1104	0.796026	309.222	-0.156004	-0.777146	0.12065	0.812264	266.529	-0.370352	-1.85422	0.0001	0.0123395
Ulk1	9.94237	8.38699	-0.245437	-1.17341	0.0178	0.403406	7.63182	-0.381562	-1.80878	0.0004	0.0360577	8.57215	-0.213933	-1.02501	0.055	0.653312	8.48677	-0.228375	-1.09219	0.0268	0.492702	9.03307	-0.138375	-0.664842	0.18105	0.87382
Unc5a	22.4563	18.0193	-0.317571	-1.52281	0.0015	0.0917954	18.3288	-0.293008	-1.4155	0.00355	0.160267	17.2648	-0.379283	-1.82425	0.0005	0.042647	17.1552	-0.388471	-1.84846	0.00035	0.0328225	20.6145	-0.123458	-0.599263	0.2342	0.908669
Uqcrq	25.8574	22.6312	-0.192263	-0.878052	0.07365	0.715648	27.0803	0.0666682	0.308849	0.53405	0.989494	20.3214	-0.347579	-1.53342	0.0044	0.183712	19.7687	-0.38736	-1.72133	0.0006	0.0486902	26.2121	0.0196573	0.0909338	0.86015	0.998567
Ush2a	0.783519	0.525562	-0.576107	-1.83524	0.0004	0.0360577	0.652588	-0.263797	-0.877338	0.0788	0.729356	1.19744	0.611909	2.12706	0.0001	0.0123395	0.670233	-0.225305	-0.753131	0.1317	0.825927	0.621115	-0.335109	-1.10372	0.0259	0.484932
Vat1l	18.3686	37.7882	1.04069	4.76481	5e-05	0.00690205	33.5311	0.868258	3.91705	5e-05	0.00690205	21.6295	0.235758	1.13201	0.03595	0.554748	19.6528	0.097496	0.453416	0.3606	0.956864	28.2877	0.622931	2.88836	5e-05	0.00690205
Vwc2l	3.51052	1.77394	-0.984729	-2.05952	0.00025	0.0254175	2.15268	-0.705553	-1.52892	0.00295	0.143011	4.18188	0.252469	0.614003	0.254	0.918766	2.45881	-0.513726	-1.14163	0.02295	0.457507	3.23379	-0.118458	-0.276578	0.5816	0.994044
Vwf	4.45891	4.53431	0.0241923	0.111284	0.81955	0.998567	3.75079	-0.249498	-1.13328	0.0251	0.477898	3.94983	-0.174902	-0.793182	0.141	0.837007	3.20672	-0.475591	-2.13546	5e-05	0.00690205	3.9264	-0.183483	-0.836525	0.09255	0.761801
Wfikkn2	1.58238	3.11176	0.975635	2.67068	5e-05	0.00690205	2.55277	0.689968	1.84182	0.00035	0.0328225	1.7462	0.142125	0.355115	0.51065	0.98712	1.01276	-0.643804	-1.45156	0.0042	0.178384	1.86007	0.233258	0.590305	0.23315	0.908195
Wipf2	6.39732	4.76476	-0.425064	-1.34821	0.00775	0.256671	4.17404	-0.616023	-1.90094	0.00035	0.0328225	4.74291	-0.431696	-1.36594	0.01385	0.35453	4.87579	-0.391832	-1.2435	0.01355	0.351003	5.55304	-0.204189	-0.666021	0.17875	0.872362
Zbtb16	20.2228	16.7611	-0.270867	-1.29057	0.00975	0.293749	15.4455	-0.388796	-1.84235	0.00015	0.0170471	18.769	-0.107627	-0.511852	0.3378	0.949199	17.716	-0.190931	-0.910497	0.06915	0.70033	16.3664	-0.305245	-1.45372	0.00325	0.151789
Zbtb40	3.49915	2.65178	-0.400043	-1.36837	0.0062	0.224811	2.38505	-0.552986	-1.84369	0.0001	0.0123395	2.55055	-0.456193	-1.54745	0.0042	0.178384	3.21568	-0.121881	-0.432898	0.38115	0.962767	2.97961	-0.231881	-0.812376	0.10255	0.782182
Zc3h11a	8.68746	5.93718	-0.549156	-2.13278	0.0001	0.0123395	4.81785	-0.850545	-3.19952	5e-05	0.00690205	8.22446	-0.0790136	-0.324446	0.5434	0.990167	5.57512	-0.639932	-2.48113	5e-05	0.00690205	6.28914	-0.466071	-1.8503	0.0001	0.0123395
Zcchc14	8.89706	6.80124	-0.387531	-1.67612	0.00075	0.0566685	7.25692	-0.293971	-1.28162	0.01055	0.305322	6.28592	-0.501204	-2.13329	0.00015	0.0170471	6.51377	-0.449835	-1.92366	0.0002	0.0213363	8.43112	-0.0776035	-0.343776	0.488	0.983643
Zdhhc8	8.54019	6.31834	-0.434723	-1.83533	0.00065	0.0512764	7.72956	-0.143881	-0.628263	0.2107	0.895703	7.49943	-0.187487	-0.814738	0.12975	0.823345	6.03639	-0.500583	-2.10432	5e-05	0.00690205	9.08108	0.0885958	0.392858	0.43145	0.973834
Zfhx2	3.90352	3.01175	-0.374175	-1.67968	0.00115	0.0763868	2.82368	-0.467202	-2.08137	5e-05	0.00690205	3.24235	-0.267737	-1.21053	0.02545	0.48103	3.27491	-0.253321	-1.14226	0.02255	0.453236	4.21861	0.111992	0.515338	0.30075	0.937557
Zfp865	2.05429	1.47447	-0.478438	-1.21715	0.0151	0.370085	1.88233	-0.126116	-0.334742	0.49945	0.985469	1.30836	-0.650872	-1.61148	0.00335	0.154661	1.12535	-0.868259	-2.08215	5e-05	0.00690205	2.59521	0.337215	0.943282	0.0565	0.658341
Zfr2	8.9692	6.78888	-0.401806	-1.61514	0.00155	0.0937944	8.8716	-0.0157854	-0.0660549	0.8943	0.998567	6.25448	-0.52009	-2.02901	0.00015	0.0170471	6.27164	-0.516136	-2.03923	5e-05	0.00690205	9.19971	0.0366089	0.154006	0.75925	0.998567
Zmiz1	10.92	8.42748	-0.3738	-1.8424	0.0003	0.0292809	9.3228	-0.228137	-1.13145	0.0241	0.469159	10.7917	-0.0170491	-0.0844164	0.87605	0.998567	9.51677	-0.198429	-0.982235	0.0481	0.624069	11.7268	0.102831	0.508758	0.3022	0.938029
