# Supplementary material for: Circadian regulation of hippocampal function is disrupted with corticosteroid treatment
Source: Proc Natl Acad Sci U S A. 2023 Apr 6;120(15):e2211996120. doi: 10.1073/pnas.2211996120 (PMC10104554; doi:10.1073/pnas.2211996120)
Supplement: Supplementary file 5 — Dataset S04 (XLSX) [file pnas.2211996120.sd04.xlsx]

## Sheet: Dataset S4
CTL ZT10		MPL ZT10
Gene ID	logFKPM	Gene ID	logFKPM
Aanat	-0.997506	Abca4	0.142884
Acer2	0.27401	Acat1	1.59165
Adamts4	0.442532	Ace	1.01539
Ahcyl1	1.52678	Adam22	1.07556
Ahcyl1	1.12899	Adcy3	0.991641
Amer3	1.17058	Adra1b	-0.603508
Appl2	0.847198	Ak7	0.450788
Aqp1	1.12129	Alox15	-0.553447
Arhgap6	0.582516	Anxa2	0.951142
Asrgl1	1.50133	Apln	0.75723
Atp2b4	1.26549	Aqp1	1.14124
B3galt1	0.844655	Arhgap26	1.05833
Bhlhe40	1.32931	Asap1	0.521043
C1qtnf3	0.601848	Atp11c	1.1168
C1qtnf4	1.11432	Atp2b4	1.19831
Cables1	0.742521	Auts2	0.58521
Calb2	1.09346	B3galt1	0.818895
Camk2a	2.55088	Baiap2l1	0.0705255
Camk2d	1.13933	Bcr	1.11236
Cap1	1.80529	Bzrap1	1.1577
Cbln4	0.5438	C1qtnf3	0.38257
Ccar2	1.05495	Calml4	1.21247
Cck	1.93522	Car12	1.55138
Cd93	0.0462766	Car14	1.07843
Cdc42ep4	1.40741	Cbln4	0.277497
Cdh9	1.18719	Ccar2	1.01943
Ciart	0.748826	Ccdc141	0.867517
Cntnap3	0.520297	Cdh3	0.285971
Col8a1	0.692422	Cdkn1c	0.613962
Cux2	0.543912	Cdr2	0.979204
Dbp	1.10255	Cfap126	0.760348
Dbp	1.59243	Cfap43	0.523767
Doc2b	1.00784	Cfap52	0.718149
Eva1a	0.560374	Cgnl1	0.897008
Exoc6b	1.18555	Chrna3	-0.650018
Fam111a	-0.802929	Chrnb4	-0.757138
Fbrsl1	0.653629	Cldn1	0.555462
Fscn1	0.763727	Clic6	1.37881
Fth1	2.42269	Cntn2	1.16523
Fus	0.653712	Col11a1	0.494342
Fxyd6	1.34807	Col8a2	0.562131
Gh1	-0.17899	Cplx3	-0.111308
Gng4	0.904303	Cryab	1.40123
Got1	1.91289	Ctgf	0.677295
Gpd1	1.45314	Cux2	0.438234
Grin2a	1.80506	Ddit4	0.546155
Grm2	0.780324	Dlc1	0.679103
Gxylt1	0.473618	Dnajb2	1.48344
Hist1h4b	1.81259	Dusp1	0.679621
Hist1h4b	1.72567	Efcab1	1.21336
Hnrnpa0	0.704013	Efhb	0.104924
Hpcal1	1.12636	Efhc1	0.592858
Hspa5	2.01889	Egr1	1.02976
Hsph1	1.80059	Eif1b	1.73666
Htr2c	1.47402	Elovl7	1.28166
Htra1	1.38556	Enpp2	2.33823
Id4	1.30053	Etl4	0.883166
Igfbp5	1.33542	Exoc6b	1.18681
Igsf21	0.948658	Ezr	1.33408
Jph4	1.39264	F5	0.606621
Kank1	0.803818	Fam111a	-0.957984
Kcne2	1.01484	Fam160a1	0.212177
Kctd6	1.05202	Fam46a	0.366753
Kdr	0.28464	Fam53c	0.89357
Klf15	0.803271	Fam81b	0.183583
Klf9	1.61973	Fkbp5	1.02521
Lzts1	1.26563	Fmod	0.637259
Metrn	1.3703	Folr1	1.34885
Mfrp	1.32586	Fxyd1	1.75578
Mmp14	0.593298	Gch1	-0.354998
Mpp3	1.13533	Gga1	0.934949
Mpp4	0.559738	Gh1	0.386624
Myo18a	1.17225	Glt8d2	0.133402
Ndufs7	1.57875	Glycam1	0.896049
Nnat	2.23057	Gnat2	-0.335106
Nr4a3	0.933327	Gngt1	-0.134951
Ociad1	1.83311	Gngt2	-0.19489
Olfm2	0.599035	Gpd1	1.39596
Pdap1	1.47593	Gpr88	0.120686
Pdc	0.785798	Grik3	0.707058
Pdia4	1.26664	Grk1	-0.423402
Per1	0.966184	Grm2	0.717109
Per3	0.888468	Gulp1	0.885595
Pi4k2a	0.980378	H3f3b	2.04907
Plcxd3	1.20626	Hectd2	1.27887
Plekhg1	0.921855	Hfe	0.320724
Ppp1r16b	1.19435	Hlf	1.38057
Prkg2	0.328675	Hspa5	2.04529
Prr32	1.0374	Htr2c	1.54924
Psmc3	1.57358	Hydin	0.332822
Rab8b	1.1011	Igf1r	0.80742
Rala	1.26866	Igf2	1.61238
Rnd2	1.22635	Igfbp2	1.52779
Robo3	0.417088	Impg2	-0.676428
Rps16	1.50632	Ing1	0.942074
Scand1	0.644303	Itgb6	0.00539503
Serpinh1	1.19789	Itgb8	1.45721
Sgk1	1.50348	Itpripl1	0.491654
Slc16a12	0.569972	Kcne2	0.966303
Snhg11	1.70434	Kcnf1	0.790174
Snrpd3	1.12664	Kcng1	0.684632
Sostdc1	1.22145	Kcnh6	-0.104316
Tanc1	1.32523	Kcnj14	0.428643
Tecpr1	1.37207	Kl	1.28664
Thbs2	0.276602	Krt18	0.188858
Timp2	1.75539	Krt8	0.42422
Tsc22d3	1.51411	Ksr2	0.643646
U1	2.39439	Lama2	0.493228
U2	2.01321	Lama3	0.448544
Ush2a	0.0899969	Lcn2	0.44075
Xbp1	1.47082	Lect1	0.419625
Zbtb16	1.32334	Lmod1	0.162657
Zc3h11a	0.695374	Lmx1a	0.116883
Zfp189	1.31339	Lrrc34	0.401118
		Lrriq1	0.171311
		Map3k19	0.11096
		Map7d1	1.33204
		Mdfic	0.408389
		Mdga1	0.508322
		Mdk	1.91043
		Mertk	0.930099
		Mfrp	1.42872
		Mgarp	-0.20552
		Mical2	1.51181
		Mlf1	0.520594
		Mmp14	0.646677
		Mmp2	0.485068
		Mpp3	1.06215
		Mpp7	0.747483
		Msx1	0.797587
		Mt2A	1.58365
		Mtcl1	0.451691
		Mx1	0.269525
		Mycbp	0.772593
		Myo18a	1.17356
		Myo5c	0.0474073
		Myrf	0.873141
		Narf	1.14892
		Ncor2	0.763985
		Ndrg1	1.5137
		Neurod4	-0.509931
		Nfkbia	0.952053
		Nt5dc2	0.968209
		Nxph3	1.10941
		Olfm2	0.468451
		Olig1	1.28202
		P4ha1	1.30471
		Pdc	-0.88153
		Pdia4	1.28197
		Pdk4	0.0833485
		Pdpn	1.06384
		Pdzd2	0.513539
		Per1	0.83599
		Pik3ap1	0.155379
		Pla2g3	-0.390523
		Pla2g5	0.614258
		Pmvk	1.23123
		Ppef2	-0.742881
		Ppp1r16b	1.2268
		Prdx1	1.49095
		Prps2	1.07396
		Prr32	1.00427
		Prr5	0.140319
		Rab11fip3	1.22991
		Rapgef3	0.792759
		Rbm3	1.59248
		Rbm47	0.322273
		Rgs16	0.402322
		Rgs9	0.312896
		Rnd2	1.20229
		Rom1	0.350885
		Rprm	0.179836
		Rsph10b	0.870661
		Scamp5	1.23704
		Scgb1c1	1.11181
		Sdk2	0.495619
		Sema3a	-0.0306908
		Serpinb1a	0.467655
		Sgk1	1.39322
		Sipa1l3	0.982704
		Slc12a7	0.218874
		Slc13a4	1.10806
		Slc16a8	0.0353457
		Slc20a2	1.20748
		Slc26a7	0.214656
		Slc2a1	1.34757
		Slc2a12	0.635958
		Slc31a1	1.17331
		Slc38a2	1.39339
		Slc4a2	1.10262
		Slco1a2	0.716513
		Slitrk6	0.142493
		Snhg11	1.71999
		Snx7	1.08357
		Sostdc1	1.14188
		Spef1	0.405968
		Srcin1	0.961474
		Sstr1	0.756501
		St18	0.882377
		Steap1	0.32897
		Stk39	1.40082
		Tecpr1	1.35771
		Tekt1	0.723258
		Tex15	0.424878
		Thbs2	0.57674
		Tmem123	0.887558
		Tmem27	1.08787
		Tmem72	1.0387
		Tph1	-0.17698
		Trpm3	1.1423
		Trpv4	-0.00999565
		Tsc22d3	1.46865
		Tshz2	1.10415
		Tshz3	0.453497
		Ttr	3.61844
		U1	1.89788
		U1	1.89785
		U2	1.60835
		U3	3.24132
		U4	4.18355
		Ulk1	0.882628
		Vat1l	1.52545
		Wfikkn2	0.407012
		Wipf2	0.620557
		Zbtb16	1.1888
		Zbtb40	0.377497
		Zc3h11a	0.682853
		Zfhx2	0.450815
