# Supplementary material for: Circadian regulation of hippocampal function is disrupted with corticosteroid treatment
Source: Proc Natl Acad Sci U S A. 2023 Apr 6;120(15):e2211996120. doi: 10.1073/pnas.2211996120 (PMC10104554; doi:10.1073/pnas.2211996120)
Supplement: Supplementary file 6 — Dataset S05 (XLSX) [file pnas.2211996120.sd05.xlsx]

## Sheet: Dataset S5
CTL	MPL
CAMK2A	GNGT1
CAMK2D	GRM2
GRIN2A	GNGT2
ATP2B4	GRIK3
HTR2C	ADCY3
	SLC38A2
	TPH1
	ALOX15
	HTR2C
	RAPGEF3
	CHRNA3
	CHRNB4
	KCNJ14
