# Supplementary material for: Circadian regulation of hippocampal function is disrupted with corticosteroid treatment
Source: Proc Natl Acad Sci U S A. 2023 Apr 6;120(15):e2211996120. doi: 10.1073/pnas.2211996120 (PMC10104554; doi:10.1073/pnas.2211996120)
Supplement: Supplementary file 7 — Dataset S06 (XLSX) [file pnas.2211996120.sd06.xlsx]

## Sheet: Dataset S6
CTL		MPL
Gene ID	Clock Hour	Gene ID	Clock Hour
Frmd4b	0.0505052	Fxyd7	0.00153979
Cyp26b1	0.0825158	Dagla	0.00384232
Map7d1	0.0832561	Mpp4	0.00908572
Itgb8	0.197111	Ppp1r37	0.0128671
Fos	0.204287	Anks1a	0.0173176
Kcng1	0.336623	Mast3	0.0296092
Cdc37	0.348153	Fam171a2	0.0298004
Nradd	0.384966	Map3k10	0.046935
Wipf2	0.426507	U2	0.0574143
Ociad1	0	Fzd9	0.0673612
Bcr	0	Ncln	0.0686971
Cacna1i	0	Sts	0.0708378
Irs1	0	Cntfr	0.0848064
Gfod1	0	Mgarp	0.0966437
Mast3	0	Lzts3	0.106649
Slc6a13	0	Atp10a	0.11845
Midn	0.538876	Frs3	0.123345
Galnt9	0.675643	Ppp1r14a	0.138042
Tec	0.684112	Cry1	0.167591
Rhpn2	0.713955	Lrrc10b	0.175254
Tjap1	0.722849	Rapgef3	0.179214
Msi1	0.775254	Sprn	0.18002
Rbp4	0.843441	Zfr2	0.191217
Mpp4	0.928823	Dennd4b	0.196598
Serpinh1	0.975792	Arhgef17	0.205473
Frem2	0.99063	Crx	0.208195
Col4a2	1.02092	Tmem198	0.237354
Bcl9l	1.06033	Adra1d	0.261885
Unc5a	1.06538	Dos	0.268129
Mgarp	1.06758	Tpgs1	0.268195
Arhgef17	1.09302	Rfx1	0.28053
Cd93	1.10591	Fbxo2	0.293326
Gga1	1.11481	Ski	0.3107
Gdpd5	1.17444	Doc2b	0.332262
Plekhd1	1.21968	U1	0.337798
Npas4	1.24658	Nwd1	0.356556
Scarb1	1.2551	Cryab	0.360157
Tspan9	1.27116	Ndrg1	0.365507
Medag	1.28097	Aatk	0.391912
Mcam	1.3265	Slc32a1	0.391917
C1ql2	1.38913	Gpatch4	0.393534
Htr1a	1.38956	Ppp1r12c	0.398659
Dennd4b	1.39402	Szt2	0.435524
Dcdc2	1.39544	Icam5	0.477604
Hip1r	1.44382	Jag2	0.481385
Celsr2	1.48095	ACA64	0.484181
Lap3	1.49786	Syngr1	0.490775
Cdkn1a	1.51816	St3gal4	0
Pik3ap1	1.5382	Tjap1	0
Alox15	1.55012	Cacna1h	0
Clec14a	1.65327	Col11a2	0
Cacna1h	1.78707	Cacna1i	0
Fam53c	1.78796	Myo18a	0
Slco1c1	1.79863	Cic	0
Gnat2	1.8448	Crocc	0
Mmp14	1.87667	Mdga1	0
Shank1	1.88946	Eva1a	0
Ranbp3l	1.96516	Map7d1	0
Parvb	2.05427	Ahdc1	0
Rasl11a	2.09645	Tecpr1	0
Thbs2	2.15515	Sgk1	0
Gngt2	2.24645	Camk2a	0
Srcin1	2.24944	Fcho1	0
Myo10	2.25099	Got1	0
Emp1	2.25532	Abhd8	0
Tph1	2.30239	Hdac5	0
Ptms	2.31966	Ksr1	0
Rom1	2.35842	Rps16	0
Slc47a1	2.3769	Snrnp70	0
Gse1	2.38622	Prr7	0
Kdr	2.41639	Rbp3	0
Cul9	2.47189	Cherp	0
Rlbp1	2.4851	Adamts4	0
Col5a3	2.54472	Alox15	0
Sptbn4	2.71231	Crtc1	0
Dab2	2.71433	Rtn4r	0
Mbd3	2.72121	Dnajb2	0
Hist1h1c	2.82011	Adgrb1	0
Cxxc5	2.82134	Slc2a1	0
Ncor2	2.84234	H1fx	0
Pear1	2.8427	Npas4	0
Colec12	2.85037	Vbp1	0
Klhdc7a	2.8622	Gdpd5	0
Gadd45g	2.86318	Lingo3	0
Jun	2.8676	Spef1	0
Crtc1	2.88855	Rnf126	0
Serpinb9	2.89715	Kcnj14	0
Mdga1	2.90652	Tmem151b	0
Panx2	2.91583	Atp13a2	0
Fzd6	2.95822	U1	0
Aldh1a2	2.97302	Zfp36l1	0
Mex3b	2.97627	Dkc1	0.569302
Prr12	3.00384	Kazn	0.611227
Mitf	3.00466	Ociad1	0.615559
Fabp7	3.0167	Fth1	0.623793
Gnb3	3.02674	Pdk4	0.627015
Prrc2a	3.02807	Tapbp	0.643245
Cbx6	3.09118	Elfn1	0.643843
Mtss1l	3.12207	Cbx6	0.669928
Rsph10b	3.15341	Gpd1	0.684163
Sfrp1	3.19117	Grin2c	0.687705
Tgm2	3.25442	Lonrf3	0.741883
Cped1	3.33728	Map3k11	0.789898
Pip5k1c	3.38779	Gpr161	0.805494
Grk1	3.42721	Psd	0.815724
Col1a1	3.4961	Nradd	0.848906
Lgals3	3.50357	Josd2	0.851912
Spns1	3.51267	Igfbp6	0.858464
Gnb2	3.51579	Dgcr6	0.859084
Olfml2a	3.52184	Hist1h4b	0.860391
Ak7	3.52737	Tmem132a	0.862371
Ptrf	3.57984	Pim3	0.862897
Prps2	3.59746	Ralgds	0.915364
Cgnl1	3.60708	Ssbp4	0.938172
Grin2c	3.61363	Hip1r	0.961108
Car2	3.62244	Mrc2	0.968906
Adamts1	3.69254	Hbb	1.0128
Plxnd1	3.72705	Abhd17a	1.039
Rpl27a	3.73982	Csnk1g2	1.05609
Ppp1r12c	3.7587	Egln2	1.06345
Ckb	3.789	Cdc37	1.07952
Cfap44	3.804	Ckb	1.0824
Ehmt2	3.81611	Spns1	1.08941
Auts2	3.82052	Hist1h4b	1.12589
Cherp	3.83874	Ehmt2	1.14483
Slc6a20	3.84395	Grk1	1.22606
Smarcc1	3.85165	Klf15	1.22801
Rbm47	3.85478	Plxnb3	1.23565
Tnrc18	3.91538	Chpf	1.26174
Aipl1	3.91769	Rps10	1.28666
Qdpr	3.92857	Igsf8	1.29804
Gngt1	3.93895	Htra1	1.35022
Cdkn1c	3.955	Sppl2b	1.35478
Tmem198	3.9708	Gadd45g	1.39459
Col3a1	4.01443	Slc16a11	1.41658
Sat1	4.02564	Gnat2	1.42252
Dgcr6	4.03189	Irf2bp1	1.43967
Elfn1	4.03582	Adipor2	1.4539
Thbd	4.09593	Paqr8	1.48225
Crocc	4.10876	Rgs9	1.49357
Rps6kl1	4.11354	Ndufs7	1.49776
Slc32a1	4.12554	Cldn5	1.50081
Soga3	4.15493	Chst2	1.60208
Rtn4r	4.16666	Gramd3	1.61343
Impg2	4.16881	Hspb1	1.65688
Slc20a2	4.16908	Hapln2	1.67593
Gulp1	4.1864	Ptms	1.67632
Nudt7	4.2222	Col5a3	1.68021
Fam171a2	4.22268	Dohh	1.69623
Lzts3	4.26789	Cebpd	1.70147
Cd74	4.27382	C1ql2	1.70508
Kif19	4.32365	Emc10	1.70756
Tekt1	4.33602	Angptl4	1.72085
Uqcrq	4.34026	Uqcrq	1.74895
Abhd2	4.37484	Gpx4	1.76188
Irf2bpl	4.3758	Fkbp8	1.85383
Cfap43	4.38668	Htr1a	1.92985
Ccdc141	4.45354	U3	1.98615
Hspb1	4.49962	Nr2f6	1.99631
Sts	4.52931	Vim	2.00786
Notch2	4.53958	Thbd	2.11934
Gh1	4.55823	Csad	2.14374
Tgfbr2	4.58663	Cyp26b1	2.19227
Chrnb4	4.62998	Aebp1	2.22603
Mx1	4.63989	Lmod1	2.23025
Adgra2	4.65783	Mex3b	2.35156
Pbxip1	4.67734	U2	2.3573
Cpxm1	4.69416	Metrn	2.44338
Anxa2	4.69509	Col4a2	2.45737
Trim21	4.69775	Nt5e	2.48338
Mmp2	4.70391	Vwf	2.49214
Drc1	4.70758	Rom1	2.50162
Car12	4.71467	Id3	2.5197
Efcab1	4.71672	Adgra2	2.53923
Slc4a5	4.71983	Txn1	2.54846
Cd63	4.72075	Selm	2.5571
Islr	4.74078	Rplp1	2.58167
Ahdc1	4.74565	Ppl	2.66392
Shank3	4.74888	Gnb2	2.68641
Scara5	4.75044	Slc27a1	2.74171
Eps8l2	4.76237	Col27a1	2.74488
Basp1	4.77792	Islr	2.81934
Rprm	4.78587	Qdpr	2.90912
Hist1h2bg	4.78833	Rps15	2.92124
Pde6c	4.80145	Aox4	2.94756
Ski	4.8329	Frmd4b	3.02879
Fnbp1	4.83587	Lamb2	3.07744
Icam5	4.83623	Hist1h2bg	3.12266
Hdac5	4.84161	Mgp	3.13632
Prrc2b	4.85567	Scara5	3.19212
Lingo1	4.8729	Pfn1	3.2682
Emc10	4.87473	Oaz1	3.30526
Rplp1	4.93843	Mt3	3.39226
Crabp2	4.97151	Ddr1	3.39902
Pcdh8	4.97178	Timm13	3.4323
Mlf1	4.97371	Emilin1	3.48868
Josd2	4.99615	Robo3	3.55947
Map3k11	5.01264	Uba52	3.60462
Lcn2	5.02208	Mitf	3.6324
Ace	5.03819	Foxc1	3.66002
Ptgds	5.0421	Col3a1	3.66772
Fgf1	5.04439	Rpl27a	3.70048
Efhc1	5.04481	Tgm2	3.79535
Mrc2	5.09407	C7	3.84394
Rnf213	5.09809	Vtn	3.86391
Elovl7	5.10244	Cox5b	3.87488
Col27a1	5.10754	Pear1	3.89061
Slc12a4	5.12605	Cpz	3.95365
Slc12a7	5.12694	snoU85	3.9729
Ncln	5.1359	Klhdc7a	3.99168
Abhd8	5.14198	Mal	4.02279
Krt8	5.16231	Sult1a1	4.06734
Rexo1	5.16576	Lap3	4.07167
Tapbp	5.1935	Car2	4.17322
Kl	5.21041	Col1a1	4.19097
Hfe	5.21169	Slc5a7	4.22601
Pla2g5	5.21959	Arhgap24	4.25456
Igsf8	5.23292	Col9a3	4.32258
Slc13a4	5.2427	Arhgef1	4.33602
Aqp1	5.26531	Slc6a13	4.40066
Kcnh6	5.27588	Kif19	4.4634
Ctsc	5.28319	Pcolce	4.46633
Gpx4	5.29044	Mog	4.48356
Tmem72	5.29224	Rasl11a	4.49973
Mycbp	5.29511	Rps28	4.51287
Gch1	5.29727	Kank1	4.54657
Mdfic	5.31908	Mcam	4.57159
Ssbp4	5.34238	Hist1h1c	4.65208
Glycam1	5.36346	Adamts1	4.6948
Emilin1	5.37552	Notch2	4.73664
Rps10	5.37598	Pbxip1	4.82484
Lama3	5.37811	Lum	4.83059
Csnk1g2	5.39097	Cpxm1	4.86586
Lgals1	5.40321	Olfml2a	4.87624
Maz	5.41189	Dcn	4.88791
Stk39	5.43033	Lipe	4.91635
Zfp865	5.45789	Dcdc2	5.00778
Lamb2	5.47165	Slc12a4	5.02973
Fbxo2	5.47996	Lgals1	5.03197
Lama2	5.48162	Mfsd2a	5.04989
Itpripl1	5.48362	Nid1	5.07712
Col8a2	5.50131	Tgfbr2	5.09636
Junb	5.51793	Fxyd1	5.12464
Igfbp2	5.53825	Rbm47	5.12834
Zcchc14	5.54214	Cdkn1a	5.13654
Clic6	5.54703	Fam84b	5.15725
Tex15	5.5513	Ret	5.18289
Psd	5.55786	Parvb	5.23255
Igfbpl1	5.56263	Mobp	5.25796
Lrrc34	5.56419	Slc4a2	5.28552
Slco1a2	5.57305	Slc22a6	5.29404
Enpp2	5.57477	Rlbp1	5.29567
Irgq	5.58137	Hmgcs2	5.3321
Atp11c	5.58557	Slc6a20	5.33475
Frs3	5.5874	Mt1m	5.35132
Igf2	5.59695	Cd63	5.35216
Tmem27	5.60404	Igfbp2	5.43407
Aatk	5.62698	Gas6	5.47856
Txn1	5.64112	Cldn1	5.50345
Tmem123	5.65449	Ace	5.50963
Pdc	5.66713	Cdr2	5.51879
Cldn1	5.68968	Cyb561	5.52878
Calml4	5.69003	Slc16a2	5.54113
Gas6	5.69205	C1qtnf3	5.5589
Aox4	5.69301	Ezr	5.5907
Col9a3	5.69475	Rbp4	5.64301
Jph4	5.69756	Clic6	5.65516
Cox5b	5.70502	Slc2a12	5.65709
Lipe	5.71858	Clec14a	5.65819
Dcn	5.7225	Lgals3bp	5.6594
Ttr	5.72286	Glycam1	5.67808
Cdr2	5.72624	Eps8l2	5.69454
Id3	5.72677	Mmp14	5.7101
Ezr	5.72679	Sfrp1	5.7414
Pdpn	5.73018	Tec	5.7436
Chpf	5.74454	Col8a2	5.74524
F5	5.74738	Igf2	5.74791
Slc4a2	5.7584	Slc13a3	5.74965
Nr2f6	5.76173	Sned1	5.75066
Jag2	5.77456	Wfikkn2	5.75394
Cic	5.77976	Car14	5.7613
Pfn1	5.7802	Olfml3	5.7781
Slc39a12	5.78422	Tspo	5.77965
Fkbp8	5.78882	Medag	5.78618
Nid1	5.792	Kl	5.8026
H1fx	5.79399	Strip2	5.84258
F5	5.8035	Slc16a12	5.85559
Dlgap3	5.81075	P2rx6	5.8558
Selm	5.82213	Msx1	5.85932
Prr7	5.82274	Mfrp	5.93285
Sppl2b	5.82892	Nt5dc2	5.93516
Fcho1	5.83134	Folr1	5.95628
Adgrb1	5.83157	Colec12	5.96363
Steap1	5.84029	F5	6.02538
Htr2c	5.85992	Fam46a	6.0357
Syngr1	5.86636	Itpripl1	6.04134
Cfap52	5.87212	Thbs2	6.04693
Slc16a2	5.88428	Lama2	6.08566
Lgals3bp	5.88567	Sostdc1	6.08697
Scgb1c1	5.89902	Scgb1c1	6.09373
Cep131	5.89975	F5	6.09924
Kcne2	5.90331	Fmod	6.10905
Pcolce	5.93071	Cfap126	6.11815
Col8a1	5.95486	Cd74	6.12053
Caskin1	5.96988	Ttr	6.12243
Fuca1	5.97147	Slc13a4	6.13017
Sned1	5.97697	Calml4	6.13864
Igfbp5	5.98004	Rhpn2	6.14671
Mfrp	5.99683	Txnip	6.17123
Mdk	6.00189	Ephx1	6.17612
Atp13a2	6.02312	Enpp2	6.1856
Megf8	6.04717	Ctsc	6.19368
Igfbp6	6.05078	Trpm3	6.19966
Ttc12	6.05328	Slc20a2	6.20162
Wfikkn2	6.06225	Reck	6.2073
Coch	6.0731	Cfap44	6.20893
Zfr2	6.07677	Cab39l	6.22589
Egln2	6.10234	Tmem27	6.25117
Msx1	6.11222	Kcne2	6.25893
Nt5dc2	6.13281	Mdk	6.29216
Trpm3	6.13451	Prdx6	6.29441
Slc2a12	6.14033	Slc12a7	6.32432
Hist1h4m	6.14226	Prelp	6.3501
Gjb2	6.15857	Ptrf	6.36049
Cldn5	6.15902	Slco1a2	6.37918
Lrrc4b	6.16347	Lcn2	6.39553
Wls	6.17532	Pla2g5	6.4232
Hist1h4b	6.19419	Wls	6.42599
Irf2bp1	6.20422	Ptgds	6.43445
Slc27a1	6.20659	Aqp1	6.45575
Vat1l	6.21253	Tmem72	6.46117
Tspo	6.21622	Fuca1	6.47084
Snx7	6.25025	Anxa2	6.48388
Folr1	6.25124	Car12	6.54436
Ppp1r37	6.27025	Vat1l	6.55679
Cfap126	6.27993	Mmp2	6.58626
Mylk	6.29809	Fzd6	6.59326
Jund	6.30248	Fgf1	6.61187
Oaz1	6.30322	Slc4a5	6.65839
Lrriq1	6.32001	Efhc1	6.6762
Slc31a1	6.32137	Tex15	6.70152
Cpz	6.32793	Steap1	6.70264
Rps15	6.35329	Cgnl1	6.72262
Grik5	6.36038	Hfe	6.7658
Serpinb1a	6.36374	Lama3	6.77745
Ppp1r36	6.3865	Frem2	6.80744
Celf4	6.40332	Slc39a12	6.81429
Zdhhc8	6.40606	Efcab1	6.8312
Ndufs7	6.41626	Cfap52	6.85173
Abhd17a	6.45204	Cd93	6.88666
U3	6.47352	Atp11c	6.90848
Sostdc1	6.50549	Tekt1	6.92423
Prr32	6.52588	Dab2	6.93041
Mt3	6.53968	Abhd2	6.95789
Dos	6.56852	Gngt2	6.9708
Rusc2	6.57866	Prr32	7.05064
Bzrap1	6.6023	Pik3ap1	7.05424
Fmod	6.61287	Itgb8	7.06535
Fxyd1	6.61903	Col8a1	7.09355
Med25	6.63634	Myo10	7.11955
Sst	6.64191	Elovl7	7.13433
Rfx1	6.64591	Pdgfra	7.15337
Lingo3	6.6592	Gulp1	7.15412
Neurod4	6.68027	Cml5	7.1648
Hydin	6.71651	Serpinb9	7.19113
Map3k10	6.72188	Inadl	7.24152
Col11a2	6.7302	Crabp2	7.32264
Fbxo41	6.7623	Krt8	7.34867
Scaf1	6.77496	Ppp1r36	7.39014
Cab39l	6.79315	Tmem123	7.39675
Tmem151b	6.79649	Hydin	7.469
C1qtnf4	6.81807	Mdfic	7.5074
Metrn	6.92795	Abhd17b	7.51129
H3f3b	6.93842	Scarb1	7.55207
Hba1	6.94007	Slc22a8	7.58843
Hpcal1	6.96638	Htr2c	7.59519
Prpf8	7.00831	Ak7	7.61181
Cck	7.02053	Gjb2	7.6616
Slc22a8	7.03396	Nudt7	7.69343
Uba52	7.05708	Fam183b	7.69406
Map1s	7.06031	Cfap43	7.70458
Hist1h4b	7.07858	Coch	7.71325
Hnrnpa0	7.10518	Mt2A	7.73178
Hbb	7.11462	Cdkn1c	7.74981
Fam46a	7.12735	Mpp7	7.82086
C1qtnf3	7.13161	Slc31a1	7.83068
Grb2	7.15997	H3f3b	7.85191
Lum	7.22252	Ccdc141	7.8801
Bmyc	7.23828	Serpinb1a	7.88657
Tmem132a	7.24477	Lrriq1	7.98544
Lama2	7.25159	Rsph10b	8.1121
Dohh	7.25388	Ttc12	8.18589
Ppp1r14a	7.2558	Mycbp	8.207
Cdk5r2	7.26306	Igfbpl1	8.24266
Glt8d2	7.2804	Amer3	8.43013
Slc16a11	7.30195	Calb2	8.58269
Cyb561	7.30774	Slco1c1	8.59084
Cecr6	7.32572	Lrrc34	8.76024
Inadl	7.32813	Drc1	8.80215
Fam183b	7.33188	Kcnh6	8.86876
Slc6a17	7.33987	Mlf1	8.99115
Neurl1b	7.34329	Kdr	9.10567
Cyp4f4	7.35318	Stk39	9.14905
P2rx6	7.38973	Slc47a1	9.17282
Car14	7.4122	Prps2	9.1753
Prdx1	7.41982	Aipl1	9.23347
Rnf126	7.43693	Sat1	9.25108
Hba2	7.45801	Ranbp3l	9.3009
Sprn	7.46489	Tnnt2	9.5195
Fscn1	7.46732	Aldh1a2	9.52086
Scand1	7.48669	Hectd2	9.52888
Dkc1	7.49391	Rnf213	9.61736
Hapln2	7.50793	Cped1	9.7049
Cux2	7.50905	Snx7	9.88088
Fxyd7	7.51126	Fhl2	10.0017
snoU85	7.54182	Id4	10.0219
Kcng2	7.54428	Acat1	10.0475
Timm13	7.56176	Tnfrsf11b	10.0533
Slc22a6	7.57275	Rbm3	10.126
ACA64	7.59938	Stk17b	10.1996
Dlgap4	7.60703	Col11a1	10.288
Crebzf	7.60705	Penk	10.2965
Reck	7.63222	Lama2	10.3472
Tpgs1	7.64667	St18	10.3854
Olfml3	7.64754	Pdpn	10.5061
Prelp	7.66737	Plekha2	10.5871
Igsf21	7.70617	Trim21	10.6985
Numbl	7.72006	Lgals3	10.7323
Aes	7.73328	Mx1	10.8342
Vbp1	7.89456	Prdx1	10.8964
Prkcd	7.90076	Rapgef5	11.0729
Timp2	7.93013	Mthfd1l	11.0949
Nnat	8.03598	Hbegf	11.1296
Pdgfra	8.04142	Zfp189	11.2175
Hrh3	8.05689	Tph1	11.2508
Cebpd	8.09585	Gngt1	11.4366
Fbrsl1	8.15526	Gch1	11.5841
Dbp	8.168	Adam22	11.6702
U4	8.19178	Pde6c	11.8979
Plagl1	8.2227	Gnb3	11.927
U1	8.39146	Neurod4	11.9514
Ksr1	8.43863	Arhgef3	11.9574
Camk2d	8.44738	Ippk	11.9629
Sowaha	8.47408	Plekhd1	11.9742
Txnip	8.48439	Chrnb4	11.9845
Olig1	8.5058	Mylk	11.9924
Chst2	8.52439	Impg2	12.1833
St18	8.53223	Fabp7	12.2296
Arhgap33	8.61152	Pspc1	12.4022
Sstr1	8.6362	Rnf19a	12.7661
Adcy8	8.71586	Ciart	12.8729
Arhgap6	8.7798	Scd1	12.9049
Prkg2	8.79168	Apold1	13.0272
Calb2	8.79206	Pcp4	13.1853
Ddr1	8.80438	Far2	13.1905
Gng4	8.83278	Cyp4f4	13.3273
Grm2	8.93104	Fam19a2	13.3498
Lrrc16b	8.93779	Hecw2	13.3624
Atp2b4	8.96247	Dbp	13.466
Tnnt2	9.0993	Dusp5	13.6832
Ntng1	9.13072	Cdh10	13.6848
Id4	9.15069	Iqgap2	13.7618
Ciart	9.26852	Mt-nd3	13.894
Ephx1	9.33743	Exph5	14.0512
Fxyd6	9.36732	Igfbp5	14.1903
Slc16a12	9.43389	Itm2a	14.2173
Crx	9.4692	Sema3a	14.3929
Klf13	9.50701	Grb2	14.4076
Sema3a	9.57696	Smarcc1	14.4572
Plcxd3	9.62504	Gng4	14.4975
Kcnf1	9.6475	Bhlhe40	14.5218
Kazn	9.71206	Lyst	14.6103
Cntnap3	9.75576	Camk1g	14.6501
Dbp	9.86511	Ntng1	14.6615
Notch1	9.94028	Mtmr2	14.6726
Fam84b	10.0112	Klf9	14.8011
Rgs16	10.0168	Prom1	14.9223
Olfm2	10.0491	Itgbl1	14.9482
Stk17b	10.1347	Sox2	15.04
Pspc1	10.2166	Adcy8	15.0403
MAST1	10.2459	Plcxd3	15.2025
Camk2d	10.3708	Rala	15.2603
Lzts1	10.4883	Chrm5	15.4007
U2	10.5499	Erbb4	15.4887
U1	10.557	Mfap3l	15.6224
Cbln4	10.6293	Nyap2	15.6824
Rbm3	10.647	Fxyd6	15.9388
Nr1d2	10.742	Drd1	15.9713
U2	10.7794	Prkg2	16.0812
Dok5	10.8438	Mt-nd4l	16.1795
Acat1	10.9514	Rgs4	16.2037
Anks1a	11.0179	Lzts1	16.2242
Fhod3	11.026	Prkcd	16.6155
Apold1	11.0682	Pdc	16.7457
Tenm3	11.0799	Cdc42ep4	16.7511
Igsf9b	11.0801	Polk	16.8327
U1	11.0938	Hpcal1	16.935
Prom1	11.1411	Errfi1	16.9875
Hbegf	11.2683	Kctd6	17.0317
Bhlhe40	11.2975	Fhod3	17.0355
Vtn	11.379	Timp2	17.1395
Cdc42ep4	11.5352	U1	17.1773
Per3	11.5376	Nr1d2	17.2266
Rps29	11.5495	Plekhg1	17.2921
Fhl2	11.5499	Ahcyl1	17.4222
Mt1m	11.6117	Atp1b2	17.4251
Cml5	11.6741	Satb2	17.4971
Exph5	11.813	Arhgap6	17.516
Csad	11.8157	Camk2d	17.6158
Nxph3	11.9369	Rab8b	17.6294
Nfkbia	11.9949	Cplx3	17.6828
Pim3	12.1632	Ppp1r15b	17.8926
Rgs4	12.2109	Cntnap3	17.8967
Per1	12.2206	Snrpd3	17.983
Klf15	12.2307	Appl2	18.0645
Prr36	12.2711	Arhgap26	18.09
Hecw2	12.2745	Vwc2l	18.1217
Tnfrsf11a	12.4356	Grin2a	18.2044
Slc13a3	12.4618	Atp2b4	18.3212
Begain	12.4811	Exoc6b	18.3281
Fzd9	12.5996	Camk2d	18.3575
Amer3	12.6206	B3galt1	18.36
Per2	12.6665	Pdap1	18.3822
Eva1a	12.7479	Asap2	18.4773
Zbtb16	12.8087	Asrgl1	18.5445
Abhd17b	12.8557	Ahcyl1	18.5566
Xdh	12.8594	Tshz3	18.6274
Ippk	12.9223	Mxd1	18.7094
Aebp1	13.0332	Stmn1	18.7147
Sgk1	13.0645	Pdzd2	18.7947
Rnf19a	13.1121	Cbln4	18.8064
Mthfd1l	13.1425	Flrt1	18.8195
Cables1	13.1903	Sox9	18.9312
Klf9	13.2137	Per3	18.9404
Fam19a2	13.2489	Kcnf1	19.1097
Atxn1	13.259	Sst	19.1886
Scd1	13.32	Plagl1	19.2127
Acer2	13.349	Fus	19.2215
Angptl4	13.4135	Per2	19.2413
Far2	13.4209	Etl4	19.2671
Slc2a1	13.4341	Dlc1	19.3823
Tsc22d3	13.4806	Zmiz1	19.3831
Zfp189	13.4856	Dok5	19.4976
Nyap2	13.5004	Slc17a6	19.5072
Rapgef5	13.5597	Rcan2	19.571
Adipor2	13.5617	Nr4a2	19.5955
Stmn1	13.5832	Tenm3	19.665
Arhgef3	13.6557	Cables1	19.6842
Adra1d	13.6675	P4ha1	19.8095
Ctgf	13.674	Sstr1	19.8506
Mt2A	13.6823	Spen	19.8629
Rcan2	13.7087	Rxfp1	19.892
Lfng	13.7209	Pianp	19.9432
Drd1	13.7423	Gpr88	19.9517
Gramd3	13.7441	Cdh9	19.9883
Hectd2	13.8131	Atxn1	20.118
Ralgds	13.8171	Ing1	20.1197
Pcp4	13.9434	Chrna5	20.1252
Etl4	13.9478	Eif1b	20.1401
Prdx6	13.9517	Olfm2	20.1847
Chrna5	13.9537	Hsph1	20.2197
Tp53bp2	14.0203	Cacng2	20.2881
Nt5e	14.0226	Fam111a	20.413
Chrm5	14.0456	Tbr1	20.4312
Plekha2	14.0615	Dusp1	20.4445
Mgp	14.0703	Prpf8	20.4514
Atp10a	14.0948	Pdia4	20.5021
Cml3	14.1541	Tshz2	20.5168
Slc17a6	14.2049	Scamp5	20.6259
Mtmr2	14.2051	Grik3	20.6875
Usf2	14.2083	Mical3	20.6971
Mfsd2a	14.224	Xbp1	20.7226
Gpd1	14.2694	Srgap3	20.7344
Mog	14.272	Acer2	20.7614
Ppp1r15b	14.2782	Zfhx2	20.7835
St3gal4	14.3953	Tp53bp2	20.8155
Ahnak	14.3959	Bcr	20.9141
Prr5	14.4064	Cbln2	20.941
Tshz3	14.4334	Nr4a3	20.9752
Errfi1	14.4994	Narf	20.9962
Adam22	14.5089	Pitpnm3	21.0122
Rxfp1	14.5253	Satb1	21.0259
Lonrf3	14.7691	Hlf	21.1275
Il6r	14.7776	Cecr6	21.1346
Polk	14.7934	Hba1	21.1374
Kcnk4	14.8571	Kcnc4	21.1883
Mertk	14.9224	Slc38a2	21.2106
Vwc2l	14.9954	Nnat	21.2271
Gpatch4	15.003	Zbtb40	21.28
Cry1	15.0476	Gxylt1	21.2917
Rapgef3	15.1333	Pi4k2a	21.33
Lyst	15.2048	Klf13	21.3503
Camk1g	15.2618	U1	21.3876
Erbb4	15.3048	Asap1	21.3961
Pianp	15.3583	Rgs16	21.4649
Vim	15.4935	Slitrk6	21.5179
Mobp	15.4987	Nxph3	21.5531
Mfap3l	15.5462	Il6r	21.5833
Tshz2	15.5511	Hspa5	21.6227
Pitpnm3	15.5606	Grm2	21.6376
Sult1a1	15.6658	Shank1	21.6811
Satb2	15.7309	Fam53c	21.691
Hlf	15.7588	Prr36	21.7077
Spen	15.7708	Fkbp5	21.7502
Fkbp5	15.8026	Hnrnpa0	21.7539
Lmod1	15.8869	Mical2	21.7804
Mxd1	15.8966	Usf2	21.7936
Pdk4	15.9674	Mtss1l	21.8194
Epha8	15.9884	Psmc3	21.8338
Asap2	16.0614	Igsf21	21.8385
Mal	16.1954	Emp1	21.8897
Leng8	16.2159	Fscn1	21.8939
Dusp5	16.2401	Shisa6	21.894
Scrt1	16.279	Cck	21.9146
Asap1	16.2991	Fbrsl1	21.9323
Atp1b2	16.5002	Slc6a17	21.9342
Pdzd2	16.6963	Begain	21.9412
Ret	16.8363	Kcnk4	21.9482
Gpr88	16.8621	Grik5	21.957
Tbr1	16.8819	Glt8d2	21.964
Mical3	16.9208	Soga3	21.9792
Mt-nd3	16.9906	Hba2	21.9962
Paqr8	16.9974	Arhgap33	22.0303
Dusp1	17.1031	Zbtb16	22.0504
Nwd1	17.1222	Cdk5r2	22.0509
Col11a1	17.2115	Dbp	22.1039
Iqgap2	17.2654	Cux2	22.1045
Scamp5	17.3265	Ulk1	22.1148
Cryab	17.3513	Junb	22.1363
Grik3	17.398	Dlgap4	22.1551
Cbln2	17.4013	Pom121	22.1645
Slc38a2	17.5156	Msi1	22.1741
Narf	17.5688	Auts2	22.2448
Flrt1	17.6153	Hist1h4m	22.2452
Slitrk6	17.7396	Igsf9b	22.2557
Satb1	17.745	Wipf2	22.2719
Cdh10	17.7475	Tanc1	22.2746
Myrf	17.8404	Prr12	22.2768
Zfhx2	17.8848	Bcl9l	22.2981
Hmgcs2	17.9156	Egr1	22.3272
Mt-nd4l	17.9698	Snhg11	22.3406
Ppl	18.1412	MAST1	22.3471
Nr4a2	18.2838	Ddr1	22.3611
Rps28	18.3124	Irf2bpl	22.3781
Htra1	18.3508	Ccar2	22.3793
Apln	18.4712	Neurl1b	22.3986
Cntfr	18.4752	Srcin1	22.4197
Cntn2	18.5042	Zdhhc8	22.4235
Aanat	18.5534	Igf1r	22.4239
Plxnb3	18.6926	Panx2	22.4629
Igf1r	18.7477	Cml3	22.4654
U1	18.9947	Leng8	22.4858
Ing1	19.0765	Lingo1	22.4952
Kcnc4	19.1135	Plxnd1	22.4987
Ksr2	19.1804	Sdk2	22.4996
Arhgap26	19.2986	Scrt1	22.5
Mtcl1	19.3329	Prr5	22.5173
P4ha1	19.3698	Tspan9	22.5338
Gxylt1	19.5182	Apln	22.5435
Zmiz1	19.5533	Mertk	22.5483
Cplx3	19.5706	Prrc2b	22.5583
Gpr161	19.5806	Gse1	22.5619
Pmvk	19.6639	Per1	22.5736
Sdk2	19.7061	Zc3h11a	22.5845
Ddit4	19.731	Mtcl1	22.585
Rps16	19.7314	Fos	22.5865
Rab8b	19.7735	Rprm	22.5993
Ulk1	19.8636	U4	22.6171
Exoc6b	19.9829	Kcng1	22.6319
Grin2a	20.0925	Celsr2	22.6582
Ahcyl1	20.1798	Rnd2	22.6822
Cacng2	20.2988	Rab11fip3	22.7304
Robo3	20.34	Ctgf	22.7447
Asrgl1	20.3882	Cap1	22.745
Zbtb40	20.4023	Aes	22.7692
Penk	20.5028	Adcy3	22.8383
Psmc3	20.6897	Bzrap1	22.8471
C7	20.7049	Lrrc16b	22.8589
Mical2	20.7352	Jun	22.8809
Shisa6	20.7474	Galnt9	22.8992
Mpp7	20.7701	Gh1	22.9484
Eif1b	20.8327	Nfkbia	22.9515
Fth1	20.8903	Cul9	22.959
Ppp1r16b	20.9352	Hrh3	22.9819
Kctd6	20.9443	Tsc22d3	22.9843
Adam22	21.0105	Lfng	22.9875
Dlc1	21.0976	Irs1	23.0145
Vwf	21.1028	Cxxc5	23.0158
Ahcyl1	21.1797	Zfp865	23.0215
Plekhg1	21.1836	Adam22	23.0234
Myo18a	21.3073	Ncor2	23.0245
Pom121	21.4487	Maz	23.036
Camk2a	21.4796	Caskin1	23.0365
Hsph1	21.5084	Med25	23.0372
B3galt1	21.5439	Midn	23.0431
Xbp1	21.5937	Rusc2	23.0477
Snhg11	21.6061	Nhlh1	23.0478
Tnfrsf11b	21.6314	Extl1	23.0542
Pdap1	21.6599	Myrf	23.0621
Sox9	21.7679	Sowaha	23.0675
Cap1	21.7707	Ppp1r16b	23.0799
Fam111a	21.7746	Basp1	23.0803
Hspa5	21.8651	C1qtnf4	23.0846
Adcy3	21.8697	Jph4	23.0923
Arhgef1	21.9307	Irgq	23.0997
Pdia4	21.9359	Bmyc	23.1013
Dnajb2	21.9558	Cep131	23.1153
Rab11fip3	21.9924	Ksr2	23.1286
Tanc1	22.0235	Numbl	23.1318
Snrpd3	22.042	Pmvk	23.154
Pi4k2a	22.0539	Prrc2a	23.1549
Strip2	22.1259	Mbd3	23.1552
Zc3h11a	22.1262	Scaf1	23.1607
Fus	22.1786	Tnrc18	23.1771
Slc5a7	22.2125	Epha8	23.1847
Rbp3	22.2744	Ahnak	23.2002
Spef1	22.2985	Zcchc14	23.2018
Mpp3	22.3092	Sipa1l3	23.2098
Extl1	22.3156	Rps29	23.2106
Itgbl1	22.4711	Rps6kl1	23.2109
Arhgap24	22.6165	Gga1	23.2127
Adamts4	22.6343	Crebzf	23.2292
Srgap3	22.7685	Sptbn4	23.2315
Ndrg1	22.7772	Tnfrsf11a	23.2317
Nr4a3	22.8083	Kcng2	23.234
Dagla	22.8305	Notch1	23.2347
Ddr1	22.8348	Map1s	23.2421
Foxc1	22.8349	Pip5k1c	23.2427
Nhlh1	22.869	Scand1	23.2598
Itm2a	22.9059	Jund	23.2769
Got1	22.9824	Dlgap3	23.2796
Zfp36l1	22.9921	Xdh	23.2886
Rnd2	23.0061	Fbxo41	23.299
Appl2	23.0075	Mpp3	23.3017
Snrnp70	23.0372	Aanat	23.3137
Sox2	23.0956	Olig1	23.3471
Doc2b	23.0977	Gfod1	23.348
Szt2	23.134	Fnbp1	23.382
Sipa1l3	23.1926	Ddit4	23.3841
Egr1	23.2351	Unc5a	23.3854
Lrrc10b	23.2622	Serpinh1	23.4064
Ccar2	23.3398	Shank3	23.4127
Kcnj14	23.3961	Megf8	23.4278
Rala	23.3977	Celf4	23.4582
Cdh9	23.4084	Rexo1	23.4597
Rgs9	23.4453	Pcdh8	23.4665
Tecpr1	23.4526	Cntn2	23.4968
Kank1	23.471	Lrrc4b	23.4996
